# Supplementary material for: 3-(Di­phenyl­amino)­isobenzo­furan-1(3H)-one
Source: Acta Crystallogr Sect E Struct Rep Online. 2014 Mar 29;70(Pt 4):o490. doi: 10.1107/S1600536814006266 (PMC3998613; doi:10.1107/S1600536814006266)
Supplement: Supplementary file 1 [file e-70-0o490-sup1.cif]

##############################################################################
#                                                                            #
# This CIF contains the data in a paper accepted for publication in          #
# Acta Crystallographica Section E. It conforms to the requirements of       #
# Notes for Authors for Acta Crystallographica Section E, and has been       #
# peer reviewed under the auspices of the IUCr Commission on Journals.       #
#                                                                            #
# Full details of the Crystallographic Information File format               #
# are given in the paper "The Crystallographic Information File (CIF):       #
# a New Standard Archive File for Crystallography" by S. R. Hall, F. H.      #
# Allen and I. D. Brown [Acta Cryst. (1991), A47, 655-685].                  #
#                                                                            #
# The current version of the core CIF dictionary is obtainable from          #
# ftp://ftp.iucr.org/pub/cif_core.dic.                                       #
#                                                                            #
# Software is freely available for graphical display of the structure(s)     #
# in this CIF. For information consult the CIF software page                 #
# http://www.iucr.org/resources/cif/software.                                #
#                                                                            #
# This file may be used for bona fide research purposes within the           #
# scientific community so long as proper attribution is given to the journal # 
# article from which it was obtained.                                        #
#                                                                            #
##############################################################################
data_I
_database_code_depnum_ccdc_archive 'CCDC 992870'
_audit_creation_method     SHELXL-97
_chemical_name_systematic
;
3-(Diphenylamino)isobenzofuran-1(3<i>H</i>)-one
;
_chemical_name_common     '3-Diphenylaminoisobenzofuran-1(3H)-one'
_chemical_formula_moiety     'C20 H15 N O2'
_chemical_formula_sum     'C20 H15 N O2'
_chemical_formula_iupac     'C20 H15 N O2'
_chemical_formula_weight     301.33
_chemical_melting_point     396.0(10)
_symmetry_cell_setting     orthorhombic
_symmetry_space_group_name_H-M     'P c a 21'
_symmetry_space_group_name_Hall     'P 2c -2ac'
loop_
    _symmetry_equiv_pos_as_xyz
    'x, y, z'
    '-x, -y, z+1/2'
    '-x+1/2, y, z+1/2'
    'x+1/2, -y, z'
_cell_length_a     19.1440(13)
_cell_length_b     8.9363(6)
_cell_length_c     9.1111(3)
_cell_angle_alpha     90.00
_cell_angle_beta     90.00
_cell_angle_gamma     90.00
_cell_volume     1558.70(16)
_cell_formula_units_Z     4
_cell_measurement_reflns_used     2966
_cell_measurement_theta_min     3.12
_cell_measurement_theta_max     26.37
_cell_measurement_temperature     295
_exptl_crystal_description     'block'
_exptl_crystal_colour     'white'
_exptl_crystal_size_max     0.56
_exptl_crystal_size_mid     0.37
_exptl_crystal_size_min     0.19
_exptl_crystal_density_diffrn     1.284
_exptl_crystal_density_meas     ?
_exptl_crystal_density_method     'not measured'
_exptl_crystal_F_000     632
_exptl_absorpt_coefficient_mu     0.083
_exptl_absorpt_correction_type     none
_exptl_absorpt_process_details     ?
_exptl_absorpt_correction_T_min     ?
_exptl_absorpt_correction_T_max     ?
_diffrn_ambient_temperature     295
_diffrn_radiation_type     MoK\a
_diffrn_radiation_wavelength     0.71073
_diffrn_radiation_source     'fine-focus sealed tube'
_diffrn_radiation_monochromator     graphite
_diffrn_measurement_device_type     'Nonius KappaCCD'
_diffrn_measurement_device     '95mm CCD camera on \k-goniostat'
_diffrn_measurement_method     'CCD rotation images, thick slices'
_diffrn_detector_area_resol_mean     ?
_diffrn_reflns_number     3011
_diffrn_reflns_av_R_equivalents     0.0178
_diffrn_reflns_av_sigmaI/netI     0.0269
_diffrn_reflns_theta_min     3.12
_diffrn_reflns_theta_max     26.37
_diffrn_reflns_theta_full     26.37
_diffrn_measured_fraction_theta_max     0.992
_diffrn_measured_fraction_theta_full     0.992
_diffrn_reflns_limit_h_min     -23
_diffrn_reflns_limit_h_max     23
_diffrn_reflns_limit_k_min     -11
_diffrn_reflns_limit_k_max     11
_diffrn_reflns_limit_l_min     -11
_diffrn_reflns_limit_l_max     11
_diffrn_standards_number     0
_diffrn_standards_interval_count     .
_diffrn_standards_interval_time     .
_diffrn_standards_decay_%     ?
_refine_special_details
;
Refinement of <i>F</i>^2^ against ALL reflections. The weighted <i>R</i>-factor
<i>wR</i> and goodness of fit <i>S</i> are based on <i>F</i>^2^, conventional
<i>R</i>-factors <i>R</i> are based on <i>F</i>, with <i>F</i> set to zero for
negative <i>F</i>^2^. The threshold expression of <i>F</i>^2^ >
\s(<i>F</i>^2^) is used only for calculating <i>R</i>-factors(gt) <i>etc</i>.
and is not relevant to the choice of reflections for refinement.
<i>R</i>-factors based on <i>F</i>^2^ are statistically about twice as large
as those based on <i>F</i>, and <i>R</i>- factors based on ALL data will be
even larger.
;
_reflns_number_total     1684
_reflns_number_gt     1366
_reflns_threshold_expression     I>2\s(I)
_refine_ls_structure_factor_coef     Fsqd
_refine_ls_matrix_type     full
_refine_ls_R_factor_all     0.0539
_refine_ls_R_factor_gt     0.0409
_refine_ls_wR_factor_gt     0.0981
_refine_ls_wR_factor_ref     0.1061
_refine_ls_goodness_of_fit_ref     1.087
_refine_ls_restrained_S_all     1.087
_refine_ls_number_reflns     1684
_refine_ls_number_parameters     213
_refine_ls_number_restraints     1
_refine_ls_hydrogen_treatment     mixed
_refine_ls_weighting_scheme     calc
_refine_ls_weighting_details
         'calc w=1/[\s^2^(Fo^2^)+(0.0695P)^2^+0.0242P] where P=(Fo^2^+2Fc^2^)/3'
_atom_sites_solution_hydrogens     geom
_atom_sites_solution_primary     direct
_atom_sites_solution_secondary     difmap
_refine_ls_shift/su_max     0.000
_refine_ls_shift/su_mean     0.000
_refine_diff_density_max     0.151
_refine_diff_density_min     -0.148
_refine_ls_extinction_method     'SHELXL97 (Sheldrick, 2008)'
_refine_ls_extinction_coef     0.042(9)
_refine_ls_extinction_expression
                                  'Fc^*^=kFc[1+0.001xFc^2^\l^3^/sin(2\q)]^-1/4^'
loop_
    _atom_type_symbol
    _atom_type_description
    _atom_type_scat_dispersion_real
    _atom_type_scat_dispersion_imag
    _atom_type_scat_source
    'C' 'C' 0.0033 0.0016
                         'International Tables Vol C Tables 4.2.6.8 and 6.1.1.4'
    'H' 'H' 0.0000 0.0000
                         'International Tables Vol C Tables 4.2.6.8 and 6.1.1.4'
    'N' 'N' 0.0061 0.0033
                         'International Tables Vol C Tables 4.2.6.8 and 6.1.1.4'
    'O' 'O' 0.0106 0.0060
                         'International Tables Vol C Tables 4.2.6.8 and 6.1.1.4'
_computing_data_collection     'COLLECT (Nonius, 2000)'
_computing_cell_refinement     'SCALEPACK (Otwinowski & Minor, 1997)'
_computing_data_reduction     'DENZO and SCALEPACK (Otwinowski & Minor, 1997)'
_computing_structure_solution     'SHELXS97 (Sheldrick, 2008)'
_computing_structure_refinement     'SHELXL97 (Sheldrick, 2008)'
_computing_molecular_graphics
 'ORTEP-3 for Windows (Farrugia, 2012) and Mercury (Macrae <i>et al.</i>, 2006)'
_computing_publication_material     'WinGX (Farrugia, 2012)'
loop_
    _atom_site_type_symbol
    _atom_site_label
    _atom_site_fract_x
    _atom_site_fract_y
    _atom_site_fract_z
    _atom_site_U_iso_or_equiv
    _atom_site_adp_type
    _atom_site_calc_flag
    _atom_site_refinement_flags
    _atom_site_occupancy
    _atom_site_symmetry_multiplicity
    _atom_site_disorder_assembly
    _atom_site_disorder_group
    O O1 0.34995(11) 1.2679(2) 0.7466(2) 0.0689(6) Uani d . 1 1 . .
    O O2 0.29111(9) 1.13804(19) 0.5762(2) 0.0578(5) Uani d . 1 1 . .
    N N1 0.30495(10) 0.9786(2) 0.3646(3) 0.0509(5) Uani d . 1 1 . .
    C C1 0.28865(13) 1.1262(3) 0.4127(3) 0.0517(6) Uani d . 1 1 . .
    C C2 0.33858(12) 1.2458(3) 0.3647(3) 0.0513(6) Uani d . 1 1 . .
    C C3 0.35485(15) 1.2966(3) 0.2247(3) 0.0580(6) Uani d . 1 1 . .
    H H3 0.3353 1.2529 0.1417 0.070 Uiso calc R 1 1 . .
    C C4 0.40139(16) 1.4151(3) 0.2135(4) 0.0672(7) Uani d . 1 1 . .
    H H4 0.4129 1.4516 0.1210 0.081 Uiso calc R 1 1 . .
    C C5 0.43103(17) 1.4803(3) 0.3362(4) 0.0761(9) Uani d . 1 1 . .
    H H5 0.4626 1.5586 0.3248 0.091 Uiso calc R 1 1 . .
    C C6 0.41460(15) 1.4311(3) 0.4744(4) 0.0705(8) Uani d . 1 1 . .
    H H6 0.4343 1.4751 0.5572 0.085 Uiso calc R 1 1 . .
    C C7 0.36754(13) 1.3130(3) 0.4872(3) 0.0549(6) Uani d . 1 1 . .
    C C8 0.33827(13) 1.2427(3) 0.6184(3) 0.0544(6) Uani d . 1 1 . .
    C C9 0.37543(12) 0.9290(2) 0.3913(3) 0.0487(6) Uani d . 1 1 . .
    C C10 0.42604(13) 0.9458(3) 0.2845(3) 0.0572(6) Uani d . 1 1 . .
    H H10 0.4143 0.9877 0.1944 0.069 Uiso calc R 1 1 . .
    C C11 0.49369(14) 0.9008(3) 0.3103(3) 0.0649(7) Uani d . 1 1 . .
    H H11 0.5275 0.9128 0.2380 0.078 Uiso calc R 1 1 . .
    C C12 0.51118(14) 0.8386(3) 0.4422(3) 0.0627(7) Uani d . 1 1 . .
    H H12 0.5569 0.8083 0.4596 0.075 Uiso calc R 1 1 . .
    C C13 0.46114(13) 0.8206(3) 0.5498(3) 0.0611(6) Uani d . 1 1 . .
    H H13 0.4732 0.7782 0.6395 0.073 Uiso calc R 1 1 . .
    C C14 0.39338(13) 0.8653(3) 0.5245(3) 0.0556(7) Uani d . 1 1 . .
    H H14 0.3597 0.8526 0.5969 0.067 Uiso calc R 1 1 . .
    C C15 0.25151(13) 0.8676(2) 0.3667(3) 0.0515(6) Uani d . 1 1 . .
    C C16 0.26525(14) 0.7304(3) 0.3021(4) 0.0699(8) Uani d . 1 1 . .
    H H16 0.3089 0.7130 0.2607 0.084 Uiso calc R 1 1 . .
    C C17 0.21563(16) 0.6196(3) 0.2981(5) 0.0791(9) Uani d . 1 1 . .
    H H17 0.2261 0.5282 0.2547 0.095 Uiso calc R 1 1 . .
    C C18 0.15013(16) 0.6429(3) 0.3583(4) 0.0710(8) Uani d . 1 1 . .
    H H18 0.1167 0.5675 0.3569 0.085 Uiso calc R 1 1 . .
    C C19 0.13553(17) 0.7796(4) 0.4199(4) 0.0743(8) Uani d . 1 1 . .
    H H19 0.0912 0.7978 0.4576 0.089 Uiso calc R 1 1 . .
    C C20 0.18593(15) 0.8909(3) 0.4269(3) 0.0663(7) Uani d . 1 1 . .
    H H20 0.1757 0.9816 0.4721 0.080 Uiso calc R 1 1 . .
    H H1 0.2377(16) 1.155(3) 0.390(3) 0.062(8) Uiso d . 1 1 . .
loop_
    _atom_site_aniso_label
    _atom_site_aniso_U_11
    _atom_site_aniso_U_22
    _atom_site_aniso_U_33
    _atom_site_aniso_U_12
    _atom_site_aniso_U_13
    _atom_site_aniso_U_23
    O1 0.0755(12) 0.0675(12) 0.0638(13) 0.0031(9) -0.0014(9) -0.0069(9)
    O2 0.0599(11) 0.0522(10) 0.0612(11) -0.0026(8) 0.0074(8) -0.0047(8)
    N1 0.0455(10) 0.0432(10) 0.0639(11) -0.0007(8) -0.0019(9) -0.0033(9)
    C1 0.0475(15) 0.0471(14) 0.0606(15) 0.0006(10) 0.0022(10) 0.0001(11)
    C2 0.0478(13) 0.0414(12) 0.0647(15) 0.0025(9) 0.0014(11) -0.0001(11)
    C3 0.0596(15) 0.0501(15) 0.0644(16) 0.0045(12) 0.0002(11) 0.0004(12)
    C4 0.0746(17) 0.0537(15) 0.0734(18) -0.0006(13) 0.0104(14) 0.0085(14)
    C5 0.083(2) 0.0531(15) 0.093(2) -0.0173(14) 0.0150(16) -0.0035(15)
    C6 0.0754(18) 0.0539(15) 0.082(2) -0.0149(14) 0.0009(16) -0.0087(14)
    C7 0.0539(13) 0.0439(13) 0.0669(14) 0.0031(11) 0.0010(12) -0.0045(12)
    C8 0.0522(13) 0.0489(14) 0.0623(16) 0.0059(11) 0.0001(11) -0.0064(12)
    C9 0.0484(13) 0.0420(12) 0.0556(14) -0.0046(10) 0.0000(10) -0.0038(10)
    C10 0.0593(14) 0.0572(14) 0.0550(13) 0.0032(12) 0.0052(12) 0.0058(12)
    C11 0.0542(15) 0.0651(16) 0.0755(17) 0.0043(12) 0.0137(13) 0.0084(14)
    C12 0.0505(14) 0.0598(15) 0.0777(18) 0.0022(12) -0.0056(12) -0.0021(13)
    C13 0.0650(16) 0.0601(15) 0.0581(14) 0.0026(13) -0.0091(13) -0.0005(13)
    C14 0.0578(15) 0.0550(15) 0.0539(16) -0.0006(12) 0.0014(11) -0.0014(10)
    C15 0.0529(13) 0.0477(12) 0.0540(12) -0.0047(11) -0.0036(11) 0.0012(10)
    C16 0.0576(16) 0.0536(14) 0.098(2) -0.0017(12) -0.0010(15) -0.0138(16)
    C17 0.074(2) 0.0509(15) 0.112(3) -0.0070(13) -0.0064(18) -0.0137(18)
    C18 0.076(2) 0.0639(17) 0.0731(17) -0.0251(14) -0.0109(15) 0.0048(15)
    C19 0.0645(16) 0.087(2) 0.0717(17) -0.0225(15) 0.0127(14) -0.0074(16)
    C20 0.0624(17) 0.0656(16) 0.0709(16) -0.0131(13) 0.0122(13) -0.0122(14)
_geom_special_details
;
 All esds (except the esd in the dihedral angle between two l.s. planes)
 are estimated using the full covariance matrix.  The cell esds are taken
 into account individually in the estimation of esds in distances, angles
 and torsion angles; correlations between esds in cell parameters are only
 used when they are defined by crystal symmetry.  An approximate (isotropic)
 treatment of cell esds is used for estimating esds involving l.s. planes.
;
loop_
    _geom_bond_atom_site_label_1
    _geom_bond_atom_site_label_2
    _geom_bond_site_symmetry_2
    _geom_bond_distance
    _geom_bond_publ_flag
    O1 C8 . 1.210(4) ?
    O2 C8 . 1.355(3) ?
    O2 C1 . 1.494(3) ?
    N1 C15 . 1.425(3) ?
    N1 C1 . 1.425(3) ?
    N1 C9 . 1.441(3) ?
    C1 C2 . 1.499(3) ?
    C1 H1 . 1.03(3) ?
    C2 C7 . 1.383(4) ?
    C2 C3 . 1.389(4) ?
    C3 C4 . 1.388(4) ?
    C3 H3 . 0.9300 ?
    C4 C5 . 1.383(5) ?
    C4 H4 . 0.9300 ?
    C5 C6 . 1.371(5) ?
    C5 H5 . 0.9300 ?
    C6 C7 . 1.392(4) ?
    C6 H6 . 0.9300 ?
    C7 C8 . 1.462(4) ?
    C9 C10 . 1.382(3) ?
    C9 C14 . 1.384(3) ?
    C10 C11 . 1.376(4) ?
    C10 H10 . 0.9300 ?
    C11 C12 . 1.366(4) ?
    C11 H11 . 0.9300 ?
    C12 C13 . 1.380(4) ?
    C12 H12 . 0.9300 ?
    C13 C14 . 1.377(4) ?
    C13 H13 . 0.9300 ?
    C14 H14 . 0.9300 ?
    C15 C16 . 1.385(4) ?
    C15 C20 . 1.386(4) ?
    C16 C17 . 1.372(4) ?
    C16 H16 . 0.9300 ?
    C17 C18 . 1.384(5) ?
    C17 H17 . 0.9300 ?
    C18 C19 . 1.373(5) ?
    C18 H18 . 0.9300 ?
    C19 C20 . 1.387(4) ?
    C19 H19 . 0.9300 ?
    C20 H20 . 0.9300 ?
loop_
    _geom_angle_atom_site_label_1
    _geom_angle_atom_site_label_2
    _geom_angle_atom_site_label_3
    _geom_angle_site_symmetry_1
    _geom_angle_site_symmetry_3
    _geom_angle
    _geom_angle_publ_flag
    C8 O2 C1 . . 110.6(2) ?
    C15 N1 C1 . . 118.89(19) ?
    C15 N1 C9 . . 117.15(18) ?
    C1 N1 C9 . . 115.92(19) ?
    N1 C1 O2 . . 111.4(2) ?
    N1 C1 C2 . . 115.5(2) ?
    O2 C1 C2 . . 102.75(19) ?
    N1 C1 H1 . . 112.2(15) ?
    O2 C1 H1 . . 102.2(17) ?
    C2 C1 H1 . . 111.6(15) ?
    C7 C2 C3 . . 120.6(2) ?
    C7 C2 C1 . . 109.2(2) ?
    C3 C2 C1 . . 130.1(2) ?
    C4 C3 C2 . . 117.5(3) ?
    C4 C3 H3 . . 121.3 ?
    C2 C3 H3 . . 121.3 ?
    C5 C4 C3 . . 121.7(3) ?
    C5 C4 H4 . . 119.2 ?
    C3 C4 H4 . . 119.2 ?
    C6 C5 C4 . . 120.9(3) ?
    C6 C5 H5 . . 119.5 ?
    C4 C5 H5 . . 119.5 ?
    C5 C6 C7 . . 117.9(3) ?
    C5 C6 H6 . . 121.0 ?
    C7 C6 H6 . . 121.0 ?
    C2 C7 C6 . . 121.4(3) ?
    C2 C7 C8 . . 108.6(2) ?
    C6 C7 C8 . . 129.9(3) ?
    O1 C8 O2 . . 121.7(2) ?
    O1 C8 C7 . . 129.6(2) ?
    O2 C8 C7 . . 108.6(2) ?
    C10 C9 C14 . . 119.2(2) ?
    C10 C9 N1 . . 120.3(2) ?
    C14 C9 N1 . . 120.5(2) ?
    C11 C10 C9 . . 120.5(3) ?
    C11 C10 H10 . . 119.8 ?
    C9 C10 H10 . . 119.8 ?
    C12 C11 C10 . . 120.0(2) ?
    C12 C11 H11 . . 120.0 ?
    C10 C11 H11 . . 120.0 ?
    C11 C12 C13 . . 120.2(2) ?
    C11 C12 H12 . . 119.9 ?
    C13 C12 H12 . . 119.9 ?
    C14 C13 C12 . . 120.1(3) ?
    C14 C13 H13 . . 120.0 ?
    C12 C13 H13 . . 120.0 ?
    C13 C14 C9 . . 120.0(2) ?
    C13 C14 H14 . . 120.0 ?
    C9 C14 H14 . . 120.0 ?
    C16 C15 C20 . . 118.3(2) ?
    C16 C15 N1 . . 118.3(2) ?
    C20 C15 N1 . . 123.4(2) ?
    C17 C16 C15 . . 121.2(3) ?
    C17 C16 H16 . . 119.4 ?
    C15 C16 H16 . . 119.4 ?
    C16 C17 C18 . . 120.6(3) ?
    C16 C17 H17 . . 119.7 ?
    C18 C17 H17 . . 119.7 ?
    C19 C18 C17 . . 118.7(3) ?
    C19 C18 H18 . . 120.7 ?
    C17 C18 H18 . . 120.7 ?
    C18 C19 C20 . . 121.0(3) ?
    C18 C19 H19 . . 119.5 ?
    C20 C19 H19 . . 119.5 ?
    C19 C20 C15 . . 120.3(3) ?
    C19 C20 H20 . . 119.9 ?
    C15 C20 H20 . . 119.9 ?
loop_
    _geom_torsion_atom_site_label_1
    _geom_torsion_atom_site_label_2
    _geom_torsion_atom_site_label_3
    _geom_torsion_atom_site_label_4
    _geom_torsion_site_symmetry_1
    _geom_torsion_site_symmetry_2
    _geom_torsion_site_symmetry_3
    _geom_torsion_site_symmetry_4
    _geom_torsion
    _geom_torsion_publ_flag
    C15 N1 C1 O2 . . . . 81.6(3) ?
    C9 N1 C1 O2 . . . . -66.3(3) ?
    C15 N1 C1 C2 . . . . -161.6(2) ?
    C9 N1 C1 C2 . . . . 50.4(3) ?
    C8 O2 C1 N1 . . . . 121.2(2) ?
    C8 O2 C1 C2 . . . . -3.1(3) ?
    N1 C1 C2 C7 . . . . -119.6(2) ?
    O2 C1 C2 C7 . . . . 2.0(3) ?
    N1 C1 C2 C3 . . . . 63.7(4) ?
    O2 C1 C2 C3 . . . . -174.8(3) ?
    C7 C2 C3 C4 . . . . 0.7(4) ?
    C1 C2 C3 C4 . . . . 177.1(3) ?
    C2 C3 C4 C5 . . . . 0.4(4) ?
    C3 C4 C5 C6 . . . . -0.9(5) ?
    C4 C5 C6 C7 . . . . 0.4(5) ?
    C3 C2 C7 C6 . . . . -1.2(4) ?
    C1 C2 C7 C6 . . . . -178.3(2) ?
    C3 C2 C7 C8 . . . . 176.8(2) ?
    C1 C2 C7 C8 . . . . -0.3(3) ?
    C5 C6 C7 C2 . . . . 0.7(4) ?
    C5 C6 C7 C8 . . . . -176.9(3) ?
    C1 O2 C8 O1 . . . . -178.2(2) ?
    C1 O2 C8 C7 . . . . 3.0(3) ?
    C2 C7 C8 O1 . . . . 179.6(3) ?
    C6 C7 C8 O1 . . . . -2.6(5) ?
    C2 C7 C8 O2 . . . . -1.7(3) ?
    C6 C7 C8 O2 . . . . 176.1(3) ?
    C15 N1 C9 C10 . . . . 117.8(2) ?
    C1 N1 C9 C10 . . . . -93.7(3) ?
    C15 N1 C9 C14 . . . . -62.7(3) ?
    C1 N1 C9 C14 . . . . 85.9(3) ?
    C14 C9 C10 C11 . . . . -0.6(4) ?
    N1 C9 C10 C11 . . . . 179.0(2) ?
    C9 C10 C11 C12 . . . . 0.2(4) ?
    C10 C11 C12 C13 . . . . 0.0(4) ?
    C11 C12 C13 C14 . . . . 0.0(4) ?
    C12 C13 C14 C9 . . . . -0.3(4) ?
    C10 C9 C14 C13 . . . . 0.6(4) ?
    N1 C9 C14 C13 . . . . -178.9(2) ?
    C1 N1 C15 C16 . . . . 171.7(3) ?
    C9 N1 C15 C16 . . . . -40.7(3) ?
    C1 N1 C15 C20 . . . . -6.7(4) ?
    C9 N1 C15 C20 . . . . 140.9(3) ?
    C20 C15 C16 C17 . . . . -0.4(5) ?
    N1 C15 C16 C17 . . . . -178.8(3) ?
    C15 C16 C17 C18 . . . . 0.4(5) ?
    C16 C17 C18 C19 . . . . 1.0(5) ?
    C17 C18 C19 C20 . . . . -2.3(5) ?
    C18 C19 C20 C15 . . . . 2.3(5) ?
    C16 C15 C20 C19 . . . . -0.9(4) ?
    N1 C15 C20 C19 . . . . 177.5(3) ?
loop_
    _geom_hbond_atom_site_label_D
    _geom_hbond_atom_site_label_H
    _geom_hbond_atom_site_label_A
    _geom_hbond_site_symmetry_A
    _geom_hbond_distance_DH
    _geom_hbond_distance_HA
    _geom_hbond_distance_DA
    _geom_hbond_angle_DHA
    C3 H3 O2 3_554 0.93 2.70 3.413(3) 135
    C1 H1 O1 3_554 1.03(3) 2.36(3) 3.307(3) 153(2)
data_global
_journal_date_recd_electronic     2014-03-08
_journal_date_accepted     2014-03-20
_journal_name_full     'Acta Crystallographica, Section E'
_journal_year     2014
_journal_volume     70
_journal_issue      4
_journal_page_first     o490
_journal_page_last     o490
_journal_paper_category     QO
_journal_paper_doi     10.1107/S1600536814006266
_journal_coeditor_code     TK5299
_publ_contact_author_name     'Dr. Rodolfo Moreno-Fuquen'
_publ_contact_author_address
;
Departamento de Qu\'imica
Facultad de Ciencias
Universidad del Valle
Apartado 25360
Santiago de Cali,
Colombia
;
_publ_contact_author_email     rodimo26@yahoo.es
_publ_contact_author_fax     '57 23 392440'
_publ_contact_author_phone     '57 23 393248'
_publ_section_title
;
3-(Diphenylamino)isobenzofuran-1(3<i>H</i>)-one
;
_publ_section_title_footnote     .
loop_
    _publ_author_name
    _publ_author_address
    'Moreno-Fuquen, Rodolfo'
;    Departamento de Qu\'imica - Facultad de Ciencias Naturales y Exactas,
     Universidad del Valle
     Apartado 25360, Santiago de Cali,
     Colombia
;
    'Castillo, Juan C.'
;    Departamento de Qu\'imica - Facultad de Ciencias Naturales y Exactas,
     Universidad del Valle
     Apartado 25360, Santiago de Cali,
     Colombia
;
    'Abonia, Rodrigo'
;    Departamento de Qu\'imica - Facultad de Ciencias Naturales y Exactas,
     Universidad del Valle
     Apartado 25360, Santiago de Cali,
     Colombia
;
    'Ellena, Javier'
;     Instituto de F\'isica de S\~ao Carlos, IFSC,
      Universidade de S\~ao Paulo, USP,
      S\~ao Carlos, SP,
      Brazil
;
    'Tenorio, Juan C.'
;     Instituto de F\'isica de S\~ao Carlos, IFSC,
      Universidade de S\~ao Paulo, USP,
      S\~ao Carlos, SP,
      Brazil
;
_exptl_special_details
;
IR spectra was recorded on a FT---IR SHIMADZU IR-Affinity-1 spectrophotometer.
IR (KBr), cm^-1^,  2960, 2839, 1761 (C\\db O), 1592, 1187, 1093, 1068.
MS (ESI+): m/<i>z</i> found: 302 [<i>M</i>+H]^+^, 324 [<i>M</i>+Na]^+^.
Elemental analysis found: C 80.03, H 4.85, N 4.91%; C~20~H~15~NO~2~
requires: C 79.72, H 5.02, N 4.65%
;
_iucr_refine_instructions_details
;
TITL import in P c 21 b
CELL  0.71073  19.1440   8.9363   9.1111   90.000   90.000   90.000
ZERR     4.00   0.0013   0.0006   0.0003    0.000    0.000    0.000
LATT  -1
SYMM  - X, - Y, 1/2 + Z
SYMM  1/2 - X,   Y, 1/2 + Z
SYMM  1/2 + X, - Y,   Z
SFAC  C    H    N    O
UNIT  80   60   4    8
MERG   3
MPLA C9 C10 C11 C12 C13 C14
MPLA C1 C2 C3 C4 C5 C6 C7 C8 O2
MPLA C15 C16 C17 C18 C19 C20
MPLA C9 C10 C11 C12 C13 C14
EQIV $1 -x+1/2,+y,+z-1/2
HTAB C3 O2_$1
HTAB C1 O1_$1
FMAP   2
PLAN   20
SIZE     0.19   0.37   0.56
ACTA
BOND
BOND   $H
CONF
L.S.  15
TEMP    20.00
WGHT    0.069500    0.024200
EXTI    0.041919
FVAR       2.43703
O1    4    0.349955    1.267911    0.746576    11.00000    0.07546    0.06749 =
         0.06375   -0.00690   -0.00145    0.00314
O2    4    0.291115    1.138036    0.576167    11.00000    0.05989    0.05219 =
         0.06122   -0.00467    0.00737   -0.00264
N1    3    0.304946    0.978553    0.364565    11.00000    0.04552    0.04320 =
         0.06387   -0.00330   -0.00191   -0.00067
C1    1    0.288654    1.126230    0.412724    11.00000    0.04754    0.04706 =
         0.06063    0.00009    0.00224    0.00058
C2    1    0.338582    1.245814    0.364666    11.00000    0.04783    0.04140 =
         0.06473   -0.00010    0.00140    0.00252
C3    1    0.354854    1.296633    0.224744    11.00000    0.05962    0.05012 =
         0.06437    0.00042    0.00021    0.00455
AFIX  43
H3    2    0.335299    1.252898    0.141734    11.00000   -1.20000
AFIX   0
C4    1    0.401389    1.415127    0.213451    11.00000    0.07462    0.05367 =
         0.07341    0.00853    0.01038   -0.00057
AFIX  43
H4    2    0.412930    1.451645    0.120995    11.00000   -1.20000
AFIX   0
C5    1    0.431032    1.480269    0.336208    11.00000    0.08261    0.05310 =
         0.09274   -0.00347    0.01502   -0.01726
AFIX  43
H5    2    0.462562    1.558584    0.324819    11.00000   -1.20000
AFIX   0
C6    1    0.414602    1.431050    0.474445    11.00000    0.07537    0.05388 =
         0.08213   -0.00872    0.00088   -0.01488
AFIX  43
H6    2    0.434278    1.475135    0.557151    11.00000   -1.20000
AFIX   0
C7    1    0.367540    1.313002    0.487162    11.00000    0.05394    0.04392 =
         0.06694   -0.00451    0.00102    0.00305
C8    1    0.338273    1.242658    0.618379    11.00000    0.05220    0.04888 =
         0.06226   -0.00642    0.00014    0.00591
C9    1    0.375427    0.929046    0.391320    11.00000    0.04843    0.04198 =
         0.05557   -0.00384    0.00002   -0.00457
C10   1    0.426041    0.945770    0.284454    11.00000    0.05927    0.05720 =
         0.05500    0.00583    0.00525    0.00322
AFIX  43
H10   2    0.414307    0.987724    0.194355    11.00000   -1.20000
AFIX   0
C11   1    0.493692    0.900808    0.310344    11.00000    0.05418    0.06506 =
         0.07546    0.00838    0.01372    0.00434
AFIX  43
H11   2    0.527503    0.912784    0.237998    11.00000   -1.20000
AFIX   0
C12   1    0.511183    0.838613    0.442239    11.00000    0.05046    0.05978 =
         0.07772   -0.00211   -0.00558    0.00225
AFIX  43
H12   2    0.556923    0.808345    0.459595    11.00000   -1.20000
AFIX   0
C13   1    0.461143    0.820573    0.549828    11.00000    0.06500    0.06005 =
         0.05810   -0.00046   -0.00910    0.00262
AFIX  43
H13   2    0.473206    0.778185    0.639539    11.00000   -1.20000
AFIX   0
C14   1    0.393384    0.865262    0.524485    11.00000    0.05784    0.05500 =
         0.05395   -0.00145    0.00144   -0.00065
AFIX  43
H14   2    0.359662    0.852577    0.596898    11.00000   -1.20000
AFIX   0
C15   1    0.251514    0.867567    0.366707    11.00000    0.05286    0.04773 =
         0.05398    0.00121   -0.00360   -0.00468
C16   1    0.265254    0.730398    0.302127    11.00000    0.05760    0.05357 =
         0.09845   -0.01384   -0.00104   -0.00168
AFIX  43
H16   2    0.308905    0.713019    0.260705    11.00000   -1.20000
AFIX   0
C17   1    0.215626    0.619648    0.298142    11.00000    0.07445    0.05089 =
         0.11210   -0.01368   -0.00635   -0.00700
AFIX  43
H17   2    0.226095    0.528198    0.254671    11.00000   -1.20000
AFIX   0
C18   1    0.150131    0.642903    0.358269    11.00000    0.07604    0.06394 =
         0.07311    0.00484   -0.01088   -0.02511
AFIX  43
H18   2    0.116673    0.567462    0.356948    11.00000   -1.20000
AFIX   0
C19   1    0.135533    0.779616    0.419928    11.00000    0.06454    0.08680 =
         0.07171   -0.00736    0.01269   -0.02245
AFIX  43
H19   2    0.091189    0.797837    0.457590    11.00000   -1.20000
AFIX   0
C20   1    0.185931    0.890948    0.426881    11.00000    0.06236    0.06564 =
         0.07091   -0.01216    0.01219   -0.01314
AFIX  43
H20   2    0.175665    0.981621    0.472098    11.00000   -1.20000
AFIX   0
H1    2    0.237747    1.154970    0.390279    11.00000    0.06247
HKLF 4
REM  import in P c 21 b
REM R1 =  0.0409 for   1366 Fo > 4sig(Fo)  and  0.0539 for all   1684 data
REM    213 parameters refined using      1 restraints
END
WGHT      0.0749      0.0000
REM Highest difference peak  0.151,  deepest hole -0.148,  1-sigma level  0.031
Q1    1   0.2982  1.1359  0.0981  11.00000  0.05    0.13
Q2    1   0.3591  1.2782 -0.0440  11.00000  0.05    0.12
Q3    1   0.2039  0.6181  0.3821  11.00000  0.05    0.11
Q4    1   0.3002  0.5050  0.3777  11.00000  0.05    0.11
Q5    1   0.3579  1.6078  0.1227  11.00000  0.05    0.10
Q6    1   0.1874  0.7156  0.5184  11.00000  0.05    0.10
Q7    1   0.4475  0.7665  0.7051  11.00000  0.05    0.09
Q8    1   0.2600  0.7148  0.3714  11.00000  0.05    0.09
Q9    1   0.4395  0.7559  0.3014  11.00000  0.05    0.09
Q10   1   0.1427  0.7620  0.2553  11.00000  0.05    0.09
Q11   1   0.1687  0.7246  0.2339  11.00000  0.05    0.09
Q12   1   0.2530  0.8355  0.3231  11.00000  0.05    0.09
Q13   1   0.2698  1.2726  0.2674  11.00000  0.05    0.09
Q14   1   0.4171  0.8822  0.1353  11.00000  0.05    0.09
Q15   1   0.3069  0.9955  0.7179  11.00000  0.05    0.09
Q16   1   0.3571  1.5040  0.3578  11.00000  0.05    0.09
Q17   1   0.1082  0.7279  0.5588  11.00000  0.05    0.08
Q18   1   0.0549  0.9397  0.5263  11.00000  0.05    0.08
Q19   1   0.2903  0.9826  0.6249  11.00000  0.05    0.08
Q20   1   0.3204  1.4195  0.4310  11.00000  0.05    0.08
;
