# Supplementary material for: 3-(Di­phenyl­amino)­isobenzo­furan-1(3H)-one
Source: Acta Crystallogr Sect E Struct Rep Online. 2014 Mar 29;70(Pt 4):o490. doi: 10.1107/S1600536814006266 (PMC3998613; doi:10.1107/S1600536814006266)
Supplement: Supplementary file 2 [file e-70-0o490-Isup2.hkl]

# 
# h,k,l, Fc-squared, Fo-squared, sigma(Fo-squared) and status flag 
# 
data_I
_shelx_title ' import in P c 21 b' 
_shelx_refln_list_code          4 
_shelx_F_calc_maximum       71.96 
_exptl_crystal_F_000       632.00 
_reflns_d_resolution_high  0.8002 
 
loop_ 
 _symmetry_equiv_pos_as_xyz 
 'x, y, z' 
 '-x, -y, z+1/2' 
 '-x+1/2, y, z+1/2' 
 'x+1/2, -y, z' 
 
_cell_length_a    19.1440 
_cell_length_b     8.9363 
_cell_length_c     9.1111 
_cell_angle_alpha  90.000 
_cell_angle_beta   90.000 
_cell_angle_gamma  90.000 
 
_shelx_F_squared_multiplier     1.000 
 
loop_ 
 _refln_index_h 
 _refln_index_k 
 _refln_index_l 
 _refln_F_squared_calc 
 _refln_F_squared_meas 
 _refln_F_squared_sigma 
 _refln_observed_status 
   6   0   0      864.58      797.36     19.20 o 
   8   0   0      361.49      363.80      9.57 o 
  10   0   0        0.43       -0.49      0.77 o 
  12   0   0        7.71       10.29      1.50 o 
  14   0   0      680.08      744.80     19.64 o 
  16   0   0       10.37        9.28      2.09 o 
  18   0   0       32.00       33.57      3.00 o 
  20   0   0       47.59       44.61      5.02 o 
  22   0   0       12.01        8.20      3.97 o 
   2   1   0      904.18      821.12     19.24 o 
   3   1   0      418.71      383.61      5.92 o 
   5   1   0     5178.62     5412.08    170.31 o 
   6   1   0     1412.02     1310.13     19.34 o 
   7   1   0     1228.63     1167.95     19.63 o 
   8   1   0        0.01       -0.56      0.56 o 
   9   1   0       28.21       26.17      1.10 o 
  10   1   0      875.67      974.88     16.50 o 
  11   1   0      180.44      191.71      4.00 o 
  12   1   0      160.82      172.13      3.92 o 
  13   1   0       53.82       58.11      2.09 o 
  14   1   0       22.16       18.95      1.41 o 
  15   1   0      633.25      743.93     14.71 o 
  16   1   0      247.40      261.95      6.45 o 
  17   1   0       74.25       70.31      2.85 o 
  18   1   0        3.71        4.34      0.84 o 
  19   1   0        4.21        3.45      0.96 o 
  20   1   0        3.92       -1.21      2.81 o 
  21   1   0       32.10       38.15      3.91 o 
  22   1   0       11.04       12.88      3.06 o 
  23   1   0        5.37        7.58      2.96 o 
   0   2   0     3250.96     3298.99    105.43 o 
   1   2   0      936.75      864.71     11.83 o 
   2   2   0     2698.02     2574.05     48.37 o 
   4   2   0      781.65      749.06     12.60 o 
   5   2   0      253.88      232.25      3.92 o 
   7   2   0     1236.86     1256.92     20.89 o 
   8   2   0     2175.04     2345.81     38.74 o 
   9   2   0      125.41      130.12      3.06 o 
  10   2   0     3080.59     3592.13     80.83 o 
  11   2   0      177.67      167.30      3.16 o 
  12   2   0        5.19        6.05      0.45 o 
  13   2   0      343.96      370.46      6.38 o 
  14   2   0       26.40       23.23      0.88 o 
  15   2   0      437.20      513.77     10.65 o 
  16   2   0      234.67      253.73      6.64 o 
  17   2   0      173.89      179.79      5.16 o 
  18   2   0       12.82        9.40      2.90 o 
  19   2   0       34.86       29.38      3.23 o 
  20   2   0       13.89       10.27      2.88 o 
  21   2   0       15.39       16.71      3.79 o 
  22   2   0        0.04       -0.83      2.42 o 
  23   2   0        2.59        1.30      2.73 o 
   0   3   0     1760.36     1635.78     30.98 o 
   1   3   0     3213.06     3317.52     53.10 o 
   2   3   0     1031.37      958.59     15.85 o 
   3   3   0       69.24       67.08      1.70 o 
   4   3   0     2844.14     3078.06     49.72 o 
   6   3   0      656.27      697.34     12.05 o 
   7   3   0      785.59      759.21     11.63 o 
   8   3   0        0.56        1.21      0.45 o 
   9   3   0      582.88      588.84     11.05 o 
  10   3   0      296.63      298.35      6.08 o 
  11   3   0      395.54      391.43      8.20 o 
  12   3   0        4.15        3.94      1.04 o 
  13   3   0       22.77       22.35      1.48 o 
  14   3   0       70.31       63.45      2.41 o 
  15   3   0        1.72       -1.26      1.26 o 
  16   3   0        0.76       -0.71      1.38 o 
  17   3   0        4.01        3.57      2.17 o 
  18   3   0       39.90       47.89      3.98 o 
  19   3   0       11.75        7.11      3.17 o 
  20   3   0        1.93        2.29      3.12 o 
  21   3   0       21.55       17.62      3.17 o 
  22   3   0        8.65        9.28      3.00 o 
  23   3   0        8.41        2.51      2.98 o 
   0   4   0      274.94      232.38      5.36 o 
   1   4   0      376.52      369.99      5.66 o 
   2   4   0       21.72       18.99      0.84 o 
   3   4   0       48.32       46.39      1.58 o 
   4   4   0     1951.24     2125.34     34.66 o 
   5   4   0      545.08      532.36      8.62 o 
   6   4   0      424.93      433.51      8.40 o 
   7   4   0       17.84       17.15      1.01 o 
   8   4   0      239.81      239.23      5.12 o 
   9   4   0     1223.43     1359.05     23.43 o 
  10   4   0     1355.43     1565.08     27.89 o 
  11   4   0        2.85        1.87      1.25 o 
  12   4   0      225.25      226.94      5.59 o 
  13   4   0      100.54       96.76      3.17 o 
  14   4   0        2.92        2.24      1.30 o 
  15   4   0        8.87        6.94      1.55 o 
  16   4   0        3.50        5.10      2.19 o 
  17   4   0       26.96       31.02      3.18 o 
  18   4   0        5.75        5.03      2.21 o 
  19   4   0       39.81       41.77      3.64 o 
  20   4   0        6.02        4.51      2.44 o 
  21   4   0        5.88        2.85      2.56 o 
  22   4   0        0.02       -0.37      3.25 o 
   0   5   0      584.28      615.06     13.45 o 
   1   5   0       75.14       71.65      1.87 o 
   2   5   0      158.85      186.26      3.43 o 
   3   5   0      572.58      601.57      9.84 o 
   4   5   0       14.37       15.31      1.08 o 
   5   5   0      408.39      424.02      7.33 o 
   6   5   0       27.67       26.95      1.30 o 
   7   5   0       12.31       14.26      0.88 o 
   8   5   0      274.70      321.83      6.05 o 
   9   5   0      100.23      108.04      3.07 o 
  10   5   0       50.00       45.46      1.77 o 
  11   5   0      614.71      749.07     14.91 o 
  12   5   0        0.02        0.64      1.60 o 
  13   5   0      264.41      263.92      8.06 o 
  14   5   0       66.13       59.10      3.25 o 
  15   5   0        0.04        0.15      2.46 o 
  16   5   0       55.34       62.93      6.45 o 
  17   5   0      152.79      167.74     10.44 o 
  18   5   0        0.89       -4.45      4.45 o 
  19   5   0       19.54       24.22      4.90 o 
  20   5   0        0.02        5.57      4.01 o 
  21   5   0       16.43        9.90      4.41 o 
   0   6   0      186.41      196.33      5.42 o 
   1   6   0      948.01     1056.26     15.42 o 
   2   6   0       22.12       18.53      1.31 o 
   3   6   0      164.65      184.36      4.61 o 
   4   6   0      334.08      399.43      7.18 o 
   5   6   0       95.50       97.31      2.55 o 
   6   6   0       19.49       19.37      1.40 o 
   7   6   0      105.91      103.62      2.80 o 
   8   6   0       12.86       13.12      1.03 o 
   9   6   0       15.91       14.94      1.11 o 
  10   6   0       28.55       28.47      1.38 o 
  11   6   0       31.37       28.82      1.55 o 
  12   6   0      225.89      222.41      5.08 o 
  13   6   0      528.38      635.14     29.48 o 
  14   6   0        1.78        3.23      3.99 o 
  15   6   0      197.85      220.93     13.21 o 
  16   6   0       26.46       24.35      5.17 o 
  17   6   0        3.53        2.76      3.33 o 
  18   6   0       29.56       35.05      5.98 o 
  19   6   0        5.52        5.44      3.96 o 
  20   6   0        3.17        3.27      3.74 o 
   0   7   0      502.04      596.30     13.43 o 
   1   7   0       13.10       12.50      1.21 o 
   2   7   0      230.69      259.51      6.08 o 
   3   7   0       10.89       10.53      1.35 o 
   4   7   0       71.57       78.73      3.00 o 
   5   7   0       60.61       61.12      2.21 o 
   6   7   0       45.51       41.73      1.68 o 
   7   7   0      144.76      138.65      3.39 o 
   8   7   0        8.22        7.31      0.98 o 
   9   7   0       39.34       35.48      1.60 o 
  10   7   0       69.84       66.70      2.22 o 
  11   7   0        8.27        7.90      1.20 o 
  12   7   0        0.14        0.00      0.98 o 
  13   7   0        0.07       -0.45      0.98 o 
  14   7   0        3.23        3.62      1.72 o 
  15   7   0        6.05        5.84      2.09 o 
  16   7   0       13.07       19.42      3.47 o 
  17   7   0       42.67       39.38      4.67 o 
  18   7   0        8.72        4.02      3.92 o 
   0   8   0      231.49      258.12      8.21 o 
   1   8   0        5.16        6.74      1.70 o 
   2   8   0      599.80      710.01     15.35 o 
   3   8   0       41.08       39.89      2.39 o 
   4   8   0      123.05      109.83      4.11 o 
   5   8   0      131.47      141.02      4.87 o 
   6   8   0       42.76       38.73      2.80 o 
   7   8   0        0.06        0.32      1.25 o 
   8   8   0       44.02       41.98      1.90 o 
   9   8   0       36.97       44.01      2.12 o 
  10   8   0        1.84        2.14      1.21 o 
  11   8   0       11.61       12.90      1.58 o 
  12   8   0       21.93       17.68      1.79 o 
  13   8   0        2.41        2.61      1.94 o 
  14   8   0        0.08        4.19      2.07 o 
  15   8   0       35.24       26.49      3.01 o 
  16   8   0       27.21       23.12      3.25 o 
   0   9   0        4.54        9.03      2.98 o 
   1   9   0        5.73        6.15      2.02 o 
   2   9   0       10.82        9.01      2.49 o 
   3   9   0        0.73       -0.35      1.94 o 
   4   9   0        4.21        3.06      2.17 o 
   5   9   0        0.48       -1.70      2.00 o 
   6   9   0       10.85        7.22      2.42 o 
   7   9   0       89.95       87.54      4.74 o 
   8   9   0        3.17        3.55      1.80 o 
   9   9   0        0.15        0.19      1.53 o 
  10   9   0       16.91       16.96      1.70 o 
  11   9   0        0.01        3.59      1.87 o 
  12   9   0        0.10       -0.47      1.46 o 
  13   9   0        4.48        4.26      3.72 o 
  14   9   0        5.98        0.22      3.67 o 
   0  10   0       24.46       18.34      5.29 o 
   1  10   0       24.17       37.04      5.00 o 
   2  10   0        8.70       11.80      3.22 o 
   3  10   0        0.27       -3.40      3.42 o 
   4  10   0        0.20        1.73      2.83 o 
   5  10   0        0.28        1.99      3.64 o 
   6  10   0        0.05       -1.77      2.85 o 
   7  10   0        4.14        3.59      2.19 o 
   8  10   0        0.33       -0.17      1.99 o 
   9  10   0        0.12        2.49      4.46 o 
  10  10   0        6.96        7.96      3.87 o 
   0  11   0       21.83       17.35      5.79 o 
   1  11   0       10.73       10.95      3.60 o 
   2  11   0        6.33        3.12      3.64 o 
   3  11   0       10.85        8.30      4.88 o 
   4  11   0        8.68        6.26      3.87 o 
   4   0   1     2908.26     2779.05     63.42 o 
   6   0   1      744.88      643.39     11.05 o 
   8   0   1     2247.33     2360.58     38.63 o 
  10   0   1      360.17      388.58      7.07 o 
  12   0   1       31.59       31.79      1.42 o 
  14   0   1       37.95       37.47      1.82 o 
  16   0   1        2.79        0.88      1.35 o 
  18   0   1      140.74      157.71      5.55 o 
  20   0   1       20.29       18.98      2.83 o 
  22   0   1       38.30       43.36      4.21 o 
   1   1   1       36.10       25.16      0.43 o 
   2   1   1      643.73      579.69      6.51 o 
   4   1   1     2471.31     2338.28     30.76 o 
   5   1   1      724.63      617.63      7.06 o 
   6   1   1      183.12      164.41      3.46 o 
   7   1   1        6.07        5.05      0.25 o 
   8   1   1      263.47      272.02      3.38 o 
   9   1   1      199.94      216.46      2.79 o 
  10   1   1      545.96      593.22      7.55 o 
  11   1   1       92.16       88.91      1.80 o 
  12   1   1       30.39       27.16      0.98 o 
  13   1   1      142.52      140.91      2.49 o 
  14   1   1       94.04       99.83      2.16 o 
  15   1   1       77.56       82.33      1.97 o 
  16   1   1       40.40       38.71      1.68 o 
  17   1   1      133.88      148.03      3.94 o 
  18   1   1       70.08       77.72      1.72 o 
  19   1   1        6.72        5.06      0.91 o 
  20   1   1       21.27       25.72      2.29 o 
  21   1   1       14.90       16.83      2.32 o 
  22   1   1        1.71        3.63      1.92 o 
  23   1   1        9.53        9.54      2.09 o 
   2   2   1     3837.43     3875.10     50.98 o 
   3   2   1     1195.23     1032.41     12.97 o 
   4   2   1     1148.48     1075.26     12.70 o 
   5   2   1     1900.40     1858.73     19.39 o 
   6   2   1        4.47        3.58      0.53 o 
   7   2   1     1438.79     1493.30     16.48 o 
   8   2   1      295.99      293.49      3.72 o 
   9   2   1      362.54      386.14      4.79 o 
  10   2   1      134.41      132.20      1.98 o 
  11   2   1       15.66       15.07      0.66 o 
  12   2   1       14.12       14.60      1.47 o 
  13   2   1      147.67      160.15      2.62 o 
  14   2   1      107.67      107.05      2.28 o 
  15   2   1       52.86       46.37      3.08 o 
  16   2   1      247.70      289.54      4.72 o 
  17   2   1       28.72       29.76      1.60 o 
  18   2   1       23.87       19.98      1.27 o 
  19   2   1       13.39       13.33      2.80 o 
  20   2   1        6.64        8.36      1.85 o 
  21   2   1        5.51        3.87      2.42 o 
  22   2   1        5.63        6.51      3.33 o 
  23   2   1        0.25        0.97      2.51 o 
   1   3   1      279.72      264.12      2.87 o 
   2   3   1      441.02      375.79      8.07 o 
   3   3   1     1201.79     1138.89     12.08 o 
   4   3   1      111.24      108.60      2.58 o 
   5   3   1      595.36      624.28      8.43 o 
   6   3   1      446.69      432.10      5.87 o 
   7   3   1     2187.23     2461.88     30.42 o 
   8   3   1      161.88      151.25      2.28 o 
   9   3   1        1.74        1.84      0.91 o 
  10   3   1       14.06       11.20      0.93 o 
  11   3   1       27.58       25.45      1.02 o 
  12   3   1       81.12       76.21      1.82 o 
  13   3   1       21.42       18.82      1.08 o 
  14   3   1       60.45       51.12      1.48 o 
  15   3   1      174.04      174.58      3.35 o 
  16   3   1       29.10       31.56      1.50 o 
  17   3   1       27.23       30.83      1.91 o 
  18   3   1      155.80      179.59      5.64 o 
  19   3   1        8.03        7.97      1.85 o 
  20   3   1       32.19       28.01      3.90 o 
  21   3   1        2.14        0.41      2.39 o 
  22   3   1        8.84        3.88      1.95 o 
   1   4   1     1033.16     1044.04     10.68 o 
   2   4   1      228.04      237.59      3.18 o 
   3   4   1      257.25      242.01      3.16 o 
   4   4   1      294.62      319.72      3.86 o 
   5   4   1      215.68      217.64      2.72 o 
   6   4   1      733.85      787.14      9.91 o 
   7   4   1      437.63      485.87      7.02 o 
   8   4   1      669.76      688.68      9.43 o 
   9   4   1       65.27       67.72      2.12 o 
  10   4   1      356.68      379.93      6.63 o 
  11   4   1       39.21       36.45      1.36 o 
  12   4   1        4.89        1.59      1.68 o 
  13   4   1       14.25       14.18      1.07 o 
  14   4   1       54.30       54.51      1.75 o 
  15   4   1       19.82       17.60      1.31 o 
  16   4   1        5.55        5.00      1.30 o 
  17   4   1        9.69        7.42      1.64 o 
  18   4   1       19.96       19.99      2.99 o 
  19   4   1        3.28        3.04      1.69 o 
  20   4   1        2.28       -0.14      3.27 o 
  21   4   1        5.49        5.54      2.33 o 
  22   4   1        9.02        3.72      2.88 o 
   1   5   1      326.33      315.67      3.49 o 
   2   5   1      250.97      258.36      3.24 o 
   3   5   1      660.93      699.58      8.87 o 
   4   5   1        8.32        7.62      0.62 o 
   5   5   1      246.86      260.68      3.21 o 
   6   5   1      195.00      215.79      2.85 o 
   7   5   1      231.50      261.75      3.45 o 
   8   5   1       79.75       72.26      1.61 o 
   9   5   1      121.69      122.27      2.21 o 
  10   5   1      354.42      405.78      5.99 o 
  11   5   1      129.91      129.35      2.40 o 
  12   5   1      173.47      169.36      7.32 o 
  13   5   1       62.41       55.78      2.18 o 
  14   5   1       11.80        9.09      1.44 o 
  15   5   1      129.36      131.76      6.21 o 
  16   5   1       16.31       13.89      2.64 o 
  17   5   1        8.33       10.01      2.60 o 
  18   5   1       12.45       10.96      3.61 o 
  19   5   1        6.90        4.26      2.85 o 
  20   5   1       18.68       21.98      4.44 o 
  21   5   1        0.60       -1.96      2.54 o 
   1   6   1       47.53       52.90      1.19 o 
   2   6   1        6.45        6.40      0.75 o 
   3   6   1       50.29       50.48      1.37 o 
   4   6   1       87.39       85.51      1.95 o 
   5   6   1      244.91      258.19      3.66 o 
   6   6   1       74.03       75.21      1.43 o 
   7   6   1      296.07      311.77      4.05 o 
   8   6   1       72.26       69.47      1.55 o 
   9   6   1       51.94       49.73      1.83 o 
  10   6   1       55.45       58.30      1.70 o 
  11   6   1       27.82       28.70      1.01 o 
  12   6   1       11.61       10.31      1.68 o 
  13   6   1       49.93       45.17      3.54 o 
  14   6   1      101.40      113.20     11.99 o 
  15   6   1       84.53       75.73      5.18 o 
  16   6   1        4.35        2.05      5.41 o 
  17   6   1       14.33       19.17      4.29 o 
  18   6   1        5.85        6.72      4.43 o 
  19   6   1        5.93        3.79      2.75 o 
  20   6   1       15.94       16.83      4.08 o 
   1   7   1       40.72       43.33      1.53 o 
   2   7   1      121.77      120.98      2.43 o 
   3   7   1       81.91       82.18      1.93 o 
   4   7   1      127.43      130.70      3.15 o 
   5   7   1      331.73      360.92      5.60 o 
   6   7   1       21.61       20.52      1.10 o 
   7   7   1      114.47      113.28      5.24 o 
   8   7   1       98.00       99.25      1.90 o 
   9   7   1       46.03       41.81      1.26 o 
  10   7   1       17.76       18.24      0.95 o 
  11   7   1       33.88       33.80      1.31 o 
  12   7   1        3.33        2.93      0.78 o 
  13   7   1       15.70       13.67      0.92 o 
  14   7   1        6.14        6.08      1.33 o 
  15   7   1        3.17        3.01      1.30 o 
  16   7   1        8.00        3.12      2.06 o 
  17   7   1        9.80       10.38      2.86 o 
  18   7   1       29.76       26.80      3.76 o 
   1   8   1       59.26       56.69      1.81 o 
   2   8   1       95.02      104.06      2.77 o 
   3   8   1       46.94       47.72      3.08 o 
   4   8   1       67.53       59.23      2.08 o 
   5   8   1       22.92       20.83      1.90 o 
   6   8   1       60.47       55.78      1.83 o 
   7   8   1       32.34       31.68      1.58 o 
   8   8   1       16.34       16.48      2.22 o 
   9   8   1       17.61       19.02      1.17 o 
  10   8   1        2.90        2.56      0.83 o 
  11   8   1        8.46        8.09      0.94 o 
  12   8   1        8.30        7.52      1.18 o 
  13   8   1        1.54       -1.06      1.06 o 
  14   8   1        9.70        7.77      1.58 o 
  15   8   1        5.64        5.29      2.01 o 
  16   8   1        5.37        1.04      2.02 o 
   1   9   1        4.44        3.28      1.27 o 
   2   9   1        6.04        8.30      1.89 o 
   3   9   1       24.20       20.53      2.69 o 
   4   9   1       11.37       11.18      1.70 o 
   5   9   1       35.27       35.22      2.34 o 
   6   9   1       12.50        9.33      1.35 o 
   7   9   1        1.06        1.43      1.12 o 
   8   9   1        5.74        5.37      1.17 o 
   9   9   1        8.06        7.58      2.72 o 
  10   9   1        3.93        3.24      1.29 o 
  11   9   1        8.88        9.59      1.51 o 
  12   9   1        8.79        9.74      1.94 o 
  13   9   1        6.95        5.68      1.73 o 
  14   9   1        6.38        6.70      2.47 o 
   1  10   1       26.21       31.09      2.70 o 
   2  10   1       20.85       25.06      3.23 o 
   3  10   1        6.15        2.87      2.98 o 
   4  10   1       11.92       10.18      2.49 o 
   5  10   1       20.27       21.93      2.45 o 
   6  10   1        5.63        4.74      2.13 o 
   7  10   1       12.77       17.22      2.46 o 
   8  10   1        7.34        4.28      2.01 o 
   9  10   1       14.49       17.51      2.26 o 
  10  10   1        4.69        5.87      2.62 o 
   1  11   1        5.39        2.46      2.90 o 
   2  11   1       24.72       23.78      4.80 o 
   3  11   1        4.71        1.67      2.46 o 
   2   0   2     2071.12     1994.99     32.02 o 
   4   0   2      287.11      241.99      3.62 o 
   6   0   2       35.67       34.59      0.89 o 
   8   0   2      284.95      287.73      4.78 o 
  10   0   2      556.71      594.93      9.19 o 
  12   0   2      627.32      687.15     10.94 o 
  14   0   2      213.10      238.85      4.56 o 
  16   0   2      353.75      421.87      8.19 o 
  18   0   2       35.95       35.81      1.85 o 
  20   0   2        5.92        8.08      3.12 o 
  22   0   2        2.55        5.93      2.93 o 
   0   1   2     4045.61     3817.98    121.09 o 
   2   1   2     1693.49     1470.89     12.31 o 
   3   1   2     3081.34     2945.18     41.90 o 
   4   1   2      144.53      122.06      1.48 o 
   5   1   2     3027.31     2873.61     46.57 o 
   6   1   2      224.47      194.36      2.36 o 
   7   1   2      288.08      296.23      3.65 o 
   8   1   2      128.80      130.25      1.74 o 
   9   1   2      283.80      276.86      3.47 o 
  10   1   2      297.06      299.68      3.78 o 
  11   1   2      145.38      136.87      2.06 o 
  12   1   2      218.16      229.65      3.81 o 
  13   1   2       31.50       31.48      0.88 o 
  14   1   2       50.23       48.94      2.17 o 
  15   1   2       21.65       19.31      0.75 o 
  16   1   2      225.48      238.51      3.61 o 
  17   1   2       76.94       82.74      2.05 o 
  18   1   2       35.46       37.05      1.71 o 
  19   1   2       71.80       75.67      4.82 o 
  20   1   2        8.92        3.59      1.52 o 
  21   1   2        0.96        0.88      1.59 o 
  22   1   2        0.75        1.32      1.62 o 
  23   1   2        1.10        2.17      2.22 o 
   0   2   2     1396.02     1295.61     15.93 o 
   1   2   2      349.63      303.40      2.80 o 
   2   2   2     1763.33     1657.74     15.09 o 
   3   2   2      412.79      399.78      4.25 o 
   4   2   2      134.63      119.89      1.67 o 
   5   2   2       70.97       61.04      1.03 o 
   6   2   2      322.53      306.32      3.51 o 
   7   2   2       82.01       80.55      1.23 o 
   8   2   2      716.79      749.63      8.78 o 
   9   2   2       93.93       84.63      1.50 o 
  10   2   2      333.33      360.45      4.71 o 
  11   2   2       14.02       12.82      1.28 o 
  12   2   2       86.87       94.57      1.98 o 
  13   2   2        0.40       -0.41      0.55 o 
  14   2   2        0.38        0.02      0.56 o 
  15   2   2      271.18      290.78      4.45 o 
  16   2   2       57.49       51.61      1.54 o 
  17   2   2      161.96      168.75      6.46 o 
  18   2   2        2.94        2.78      0.94 o 
  19   2   2        3.08        2.39      2.44 o 
  20   2   2        6.58        8.94      1.72 o 
  21   2   2       31.81       34.01      2.60 o 
  22   2   2        2.90        2.86      1.90 o 
  23   2   2        4.89        3.46      1.95 o 
   0   3   2     4552.43     4626.88    148.33 o 
   1   3   2     1149.95     1165.10     11.34 o 
   2   3   2      358.05      339.51      4.08 o 
   3   3   2       68.85       64.99      1.16 o 
   4   3   2      162.83      157.09      2.10 o 
   5   3   2       39.95       38.28      0.88 o 
   6   3   2      157.49      162.75      3.76 o 
   7   3   2      238.78      240.32      3.26 o 
   8   3   2      243.47      285.55      3.53 o 
   9   3   2       36.20       32.52      0.96 o 
  10   3   2       94.30      106.29      1.90 o 
  11   3   2      168.54      177.89      2.80 o 
  12   3   2      239.30      275.26      4.04 o 
  13   3   2      104.52      100.32      2.53 o 
  14   3   2       13.05        9.83      1.25 o 
  15   3   2      319.49      371.08      5.70 o 
  16   3   2       78.64       91.46      2.12 o 
  17   3   2       18.26       13.62      1.22 o 
  18   3   2        1.17        0.16      1.25 o 
  19   3   2        2.39        2.03      2.04 o 
  20   3   2       14.05       12.40      3.20 o 
  21   3   2        3.65        4.06      1.89 o 
  22   3   2        1.05       -0.61      1.80 o 
   0   4   2     1681.87     1705.22     23.21 o 
   1   4   2      271.51      280.36      3.01 o 
   2   4   2      211.78      214.26      5.22 o 
   3   4   2      327.13      328.55      4.19 o 
   4   4   2      216.48      220.65      2.86 o 
   5   4   2      106.97       93.38      1.52 o 
   6   4   2       93.82       83.49      1.91 o 
   7   4   2      140.12      143.33      4.00 o 
   8   4   2      244.92      242.98      3.93 o 
   9   4   2       10.46        8.70      0.81 o 
  10   4   2       43.08       37.71      1.96 o 
  11   4   2        7.32        6.97      0.91 o 
  12   4   2       78.60       86.35      2.47 o 
  13   4   2        2.99        1.63      0.85 o 
  14   4   2        3.28        5.45      1.33 o 
  15   4   2       29.15       23.34      1.68 o 
  16   4   2        1.17        0.87      1.19 o 
  17   4   2       25.51       22.57      2.33 o 
  18   4   2        3.88        3.18      1.64 o 
  19   4   2        1.08       -0.53      1.52 o 
  20   4   2        1.09        3.38      1.90 o 
  21   4   2        4.54        4.17      2.09 o 
   0   5   2      164.44      162.27      2.82 o 
   1   5   2      129.62      118.27      1.69 o 
   2   5   2      313.04      295.82      7.59 o 
   3   5   2      245.15      258.08      3.75 o 
   4   5   2       76.27       78.46      2.07 o 
   5   5   2      306.30      308.64      3.91 o 
   6   5   2      126.85      125.02      1.87 o 
   7   5   2       68.09       65.26      1.26 o 
   8   5   2       43.07       48.28      1.10 o 
   9   5   2       93.82       92.53      3.56 o 
  10   5   2      176.35      178.14      3.56 o 
  11   5   2       96.63       98.68      2.45 o 
  12   5   2      104.93      108.04      4.11 o 
  13   5   2       63.95       56.16      2.20 o 
  14   5   2       41.39       32.57      3.79 o 
  15   5   2       46.02       43.45      3.49 o 
  16   5   2       11.18        9.15      2.54 o 
  17   5   2        4.24        7.17      2.26 o 
  18   5   2        7.27        5.28      2.57 o 
  19   5   2        6.54        7.65      3.08 o 
  20   5   2        3.50       -1.61      2.60 o 
   0   6   2      567.54      607.11      9.61 o 
   1   6   2       38.38       38.03      1.09 o 
   2   6   2       14.40       15.69      1.14 o 
   3   6   2      224.65      242.02      4.76 o 
   4   6   2       17.57       15.62      0.94 o 
   5   6   2      136.30      137.90      2.45 o 
   6   6   2       19.21       18.74      0.95 o 
   7   6   2        7.39        4.66      1.02 o 
   8   6   2      108.20      113.94      1.94 o 
   9   6   2       45.98       46.18      1.21 o 
  10   6   2        1.22        0.72      0.65 o 
  11   6   2       53.33       56.15      1.35 o 
  12   6   2       14.35       16.43      0.74 o 
  13   6   2       53.65       50.78      2.97 o 
  14   6   2        0.60        2.05      2.33 o 
  15   6   2       14.73       13.04      2.32 o 
  16   6   2        2.68        4.71      2.36 o 
  17   6   2        1.33       -0.20      2.27 o 
  18   6   2       11.58       13.28      5.77 o 
  19   6   2        4.00        4.37      2.65 o 
   0   7   2      111.19      112.98      2.83 o 
   1   7   2       24.58       27.07      0.99 o 
   2   7   2       44.59       42.95      1.36 o 
   3   7   2       94.69       94.23      2.43 o 
   4   7   2      324.24      353.63      5.78 o 
   5   7   2      152.46      150.76      2.81 o 
   6   7   2       41.37       38.29      1.46 o 
   7   7   2        6.58        7.34      0.86 o 
   8   7   2       38.98       30.07      1.32 o 
   9   7   2       23.83       20.30      1.14 o 
  10   7   2      109.23      113.83      6.25 o 
  11   7   2        6.47        6.61      0.75 o 
  12   7   2       22.16       27.93      1.17 o 
  13   7   2       16.90       17.69      1.27 o 
  14   7   2       37.90       40.47      2.05 o 
  15   7   2        1.11        0.58      1.32 o 
  16   7   2        0.94        2.54      2.96 o 
  17   7   2        6.32        4.72      2.52 o 
  18   7   2        2.79       -1.14      2.46 o 
   0   8   2       74.08       73.41      2.54 o 
   1   8   2       25.82       27.39      1.41 o 
   2   8   2       59.82       61.27      4.41 o 
   3   8   2       62.31       57.42      2.81 o 
   4   8   2       65.48       68.32      2.81 o 
   5   8   2       96.77      105.29      2.62 o 
   6   8   2        1.93        1.91      1.81 o 
   7   8   2        2.22        2.12      1.20 o 
   8   8   2       25.66       23.02      1.63 o 
   9   8   2       49.64       56.70      2.86 o 
  10   8   2       28.35       31.76      1.97 o 
  11   8   2        0.98        0.47      1.06 o 
  12   8   2        8.08        8.11      1.61 o 
  13   8   2        4.07        3.02      1.62 o 
  14   8   2        0.69       -1.62      1.62 o 
  15   8   2        0.69        0.74      1.89 o 
  16   8   2        2.55        2.94      2.10 o 
   0   9   2       87.54       92.06      4.53 o 
   1   9   2       27.19       27.96      2.33 o 
   2   9   2       41.04       42.56      2.80 o 
   3   9   2       93.61       96.18      5.42 o 
   4   9   2       33.02       29.91      2.05 o 
   5   9   2       13.26       16.02      2.23 o 
   6   9   2       23.67       23.38      1.83 o 
   7   9   2        9.31       10.38      1.46 o 
   8   9   2        3.35        3.03      2.07 o 
   9   9   2        0.24       -1.17      1.17 o 
  10   9   2        1.34        4.38      1.54 o 
  11   9   2        6.13        8.04      2.42 o 
  12   9   2        2.00        1.10      1.82 o 
  13   9   2        0.77        0.81      3.00 o 
   0  10   2        5.39        7.63      4.41 o 
   1  10   2        1.65       -1.21      1.80 o 
   2  10   2        2.15        4.60      2.42 o 
   3  10   2        6.34       10.38      3.22 o 
   4  10   2        4.24        5.06      2.96 o 
   5  10   2       10.09        4.84      2.41 o 
   6  10   2        0.61        1.43      2.05 o 
   7  10   2       15.13       20.50      2.90 o 
   8  10   2        8.73        6.24      1.88 o 
   9  10   2        4.01       -1.07      2.50 o 
   2   0   3     1574.96     1352.82     16.88 o 
   4   0   3      579.98      568.70      7.35 o 
   6   0   3     1552.88     1680.84     24.65 o 
   8   0   3      187.64      204.46      3.58 o 
  10   0   3      270.15      282.76      4.80 o 
  12   0   3       43.44       35.84      1.28 o 
  14   0   3       47.06       50.66      1.63 o 
  16   0   3        4.49        3.82      0.88 o 
  18   0   3      114.29      131.15      4.00 o 
  20   0   3       17.11       11.87      2.83 o 
  22   0   3       23.41       23.81      3.57 o 
   1   1   3      691.94      638.38      5.56 o 
   2   1   3     1596.99     1547.01     13.04 o 
   3   1   3      441.34      420.74      3.95 o 
   4   1   3      487.72      488.22      4.70 o 
   5   1   3      152.10      138.96      1.55 o 
   6   1   3      476.23      422.14      4.45 o 
   7   1   3      203.60      192.56      2.31 o 
   8   1   3       29.79       27.80      0.67 o 
   9   1   3      469.14      512.17      6.61 o 
  10   1   3       33.59       36.28      0.86 o 
  11   1   3       85.82       85.14      1.44 o 
  12   1   3       17.37       18.29      0.72 o 
  13   1   3        3.18        2.53      0.52 o 
  14   1   3       29.25       31.10      1.40 o 
  15   1   3       84.41       76.89      4.05 o 
  16   1   3       78.17       82.42      1.83 o 
  17   1   3        6.75        6.84      1.06 o 
  18   1   3        9.44        8.92      1.05 o 
  19   1   3       86.06       92.92      3.41 o 
  20   1   3        3.43        2.29      2.36 o 
  21   1   3       25.82       28.33      2.56 o 
  22   1   3        1.38        2.05      1.88 o 
   1   2   3      266.65      244.59      2.36 o 
   2   2   3      328.00      288.65      2.86 o 
   3   2   3       32.94       28.17      0.57 o 
   4   2   3      105.18       96.02      1.27 o 
   5   2   3      904.67      912.14      8.58 o 
   6   2   3       91.18       87.10      1.20 o 
   7   2   3      117.43      118.71      1.50 o 
   8   2   3        1.09        1.19      0.38 o 
   9   2   3       24.89       24.94      0.74 o 
  10   2   3      281.31      295.72      3.97 o 
  11   2   3       16.94       14.53      1.20 o 
  12   2   3        2.85        2.60      0.70 o 
  13   2   3       55.93       55.53      1.38 o 
  14   2   3      338.33      392.07      5.74 o 
  15   2   3       85.91       89.92      5.47 o 
  16   2   3       85.22       91.39      3.86 o 
  17   2   3        2.39        3.00      0.81 o 
  18   2   3       13.15       10.86      1.59 o 
  19   2   3        1.34        1.26      1.31 o 
  20   2   3       15.36       14.44      2.14 o 
  21   2   3        1.96        2.48      1.86 o 
  22   2   3        0.50       -0.49      2.47 o 
   1   3   3      508.11      503.30      4.80 o 
   2   3   3      457.09      445.91      4.87 o 
   3   3   3      445.48      447.05      4.77 o 
   4   3   3       75.77       70.88      1.10 o 
   5   3   3       11.89        9.56      0.46 o 
   6   3   3      341.32      354.74      4.31 o 
   7   3   3      110.03      131.74      2.82 o 
   8   3   3      170.29      163.70      2.34 o 
   9   3   3      146.13      139.96      2.16 o 
  10   3   3      132.44      138.04      2.26 o 
  11   3   3      491.89      528.30      6.97 o 
  12   3   3      259.89      282.74      4.14 o 
  13   3   3       11.11       10.79      0.83 o 
  14   3   3       42.37       42.59      1.37 o 
  15   3   3        0.85       -0.77      0.77 o 
  16   3   3       41.31       38.81      1.42 o 
  17   3   3        0.62        0.65      0.99 o 
  18   3   3        6.97        4.23      1.03 o 
  19   3   3        2.61        4.00      2.39 o 
  20   3   3        2.28       -1.59      1.88 o 
  21   3   3        2.77        2.81      2.02 o 
  22   3   3        0.61       -1.99      2.57 o 
   1   4   3      371.11      404.90      4.32 o 
   2   4   3     1477.93     1658.56     16.14 o 
   3   4   3       36.82       38.20      1.02 o 
   4   4   3      221.54      228.59      3.07 o 
   5   4   3      208.41      203.49      2.72 o 
   6   4   3       39.34       39.91      1.01 o 
   7   4   3      108.70      101.83      1.67 o 
   8   4   3       52.36       46.90      1.58 o 
   9   4   3        5.64        5.20      0.79 o 
  10   4   3       47.75       47.61      1.34 o 
  11   4   3      140.58      133.58      3.22 o 
  12   4   3      136.56      148.00      2.86 o 
  13   4   3       86.83       89.86      2.17 o 
  14   4   3       17.07       15.51      1.30 o 
  15   4   3       49.13       43.05      3.20 o 
  16   4   3       12.78       11.15      1.40 o 
  17   4   3       21.32       20.13      1.99 o 
  18   4   3       16.44       14.30      2.08 o 
  19   4   3        5.77        4.63      2.27 o 
  20   4   3        4.20        4.51      2.01 o 
  21   4   3        0.37       -1.06      1.97 o 
   1   5   3      236.58      245.39      6.50 o 
   2   5   3       26.28       23.07      0.94 o 
   3   5   3        2.26        3.41      1.13 o 
   4   5   3      283.23      291.55      4.30 o 
   5   5   3       67.51       55.16      1.26 o 
   6   5   3      189.74      186.77      5.34 o 
   7   5   3       56.54       53.18      1.70 o 
   8   5   3       87.39       81.84      1.80 o 
   9   5   3      121.63      123.43      2.27 o 
  10   5   3       53.41       48.01      1.45 o 
  11   5   3        6.78        7.36      0.62 o 
  12   5   3        8.28        6.10      1.23 o 
  13   5   3      140.49      139.50      3.73 o 
  14   5   3       36.94       41.75      2.29 o 
  15   5   3        3.40        2.93      1.81 o 
  16   5   3        5.11        1.55      2.18 o 
  17   5   3        4.52        5.09      2.53 o 
  18   5   3        2.21       -2.22      2.92 o 
  19   5   3        2.30        4.76      2.89 o 
  20   5   3        2.96        8.27      7.75 o 
   1   6   3        1.72        2.68      0.89 o 
   2   6   3       79.96       78.05      3.03 o 
   3   6   3       69.27       70.19      1.77 o 
   4   6   3       53.81       52.78      2.43 o 
   5   6   3       88.72       93.60      2.69 o 
   6   6   3       60.69       57.79      1.50 o 
   7   6   3       58.26       52.24      1.68 o 
   8   6   3      199.45      227.86      3.56 o 
   9   6   3       26.21       25.85      1.53 o 
  10   6   3       99.52      102.76      2.22 o 
  11   6   3       48.44       50.62      1.38 o 
  12   6   3       34.89       37.96      1.84 o 
  13   6   3       46.23       46.64      2.94 o 
  14   6   3        2.85        2.89      2.00 o 
  15   6   3        8.01        6.93      2.17 o 
  16   6   3       10.10       16.14      3.42 o 
  17   6   3        5.45       11.43      3.05 o 
  18   6   3        1.37        0.08      2.35 o 
  19   6   3        0.54       -2.38      3.55 o 
   1   7   3        4.43        3.87      0.78 o 
   2   7   3      108.00      114.48      4.15 o 
   3   7   3      339.55      388.94      5.87 o 
   4   7   3      122.57      127.65      2.64 o 
   5   7   3       95.15      101.48      2.49 o 
   6   7   3       67.36       75.07      1.91 o 
   7   7   3       26.21       23.22      1.31 o 
   8   7   3       34.24       31.11      1.80 o 
   9   7   3        9.16        9.51      1.11 o 
  10   7   3       54.80       52.01      2.10 o 
  11   7   3        5.62        5.59      2.93 o 
  12   7   3       14.02       12.60      1.00 o 
  13   7   3        3.90        2.12      2.59 o 
  14   7   3        1.20        2.16      1.58 o 
  15   7   3        5.50        3.19      1.87 o 
  16   7   3        2.27        2.69      2.21 o 
  17   7   3        4.87        4.02      3.07 o 
   1   8   3       24.91       25.82      1.34 o 
   2   8   3       40.88       37.53      1.64 o 
   3   8   3       66.87       66.62      2.40 o 
   4   8   3        6.62        6.92      1.00 o 
   5   8   3       32.77       27.67      1.83 o 
   6   8   3       16.17       15.88      1.67 o 
   7   8   3       32.65       39.42      2.86 o 
   8   8   3       17.85       16.25      2.16 o 
   9   8   3       28.83       35.26      1.98 o 
  10   8   3        4.06        3.13      1.62 o 
  11   8   3        7.35        3.82      1.75 o 
  12   8   3        7.59        5.10      1.58 o 
  13   8   3        3.96        3.32      1.45 o 
  14   8   3        3.97        2.60      1.89 o 
  15   8   3        6.50        7.35      2.33 o 
   1   9   3       85.63       87.16      3.60 o 
   2   9   3        5.48        6.77      2.30 o 
   3   9   3       35.53       33.06      2.75 o 
   4   9   3       39.77       41.06      3.18 o 
   5   9   3       78.91       78.12      4.87 o 
   6   9   3       33.81       37.57      2.65 o 
   7   9   3       49.29       49.94      2.46 o 
   8   9   3       12.41       13.02      2.95 o 
   9   9   3        0.55        3.09      1.52 o 
  10   9   3        0.61       -1.48      1.48 o 
  11   9   3        3.38        4.91      2.05 o 
  12   9   3        2.76        2.22      2.38 o 
   1  10   3       13.31       14.37      2.63 o 
   2  10   3       11.35       10.24      2.68 o 
   3  10   3        0.81        4.09      2.40 o 
   4  10   3        2.26       -1.76      2.22 o 
   5  10   3        2.59        2.12      2.53 o 
   6  10   3        6.74        6.30      2.50 o 
   7  10   3        9.77       10.29      2.28 o 
   8  10   3        9.95        8.95      4.36 o 
   0   0   4      614.33      635.51     15.33 o 
   2   0   4     1803.52     1974.93     32.04 o 
   4   0   4     1792.23     1935.02     23.96 o 
   6   0   4      623.17      648.33      8.61 o 
   8   0   4      289.75      333.19      5.26 o 
  10   0   4       21.49       23.40      0.98 o 
  12   0   4        2.15        1.08      0.67 o 
  14   0   4       24.85       23.83      1.30 o 
  16   0   4       54.38       58.83      2.04 o 
  18   0   4       33.12       29.56      2.48 o 
  20   0   4        2.92        4.33      1.84 o 
  22   0   4       43.59       44.10      4.63 o 
   0   1   4     1185.26     1196.29     14.81 o 
   1   1   4      368.53      376.45      3.33 o 
   2   1   4     1363.47     1349.30     12.22 o 
   3   1   4      403.63      413.68      3.61 o 
   4   1   4       13.88        9.98      0.75 o 
   5   1   4      864.81      845.47      7.75 o 
   6   1   4       62.04       54.97      1.31 o 
   7   1   4      227.99      252.02      2.72 o 
   8   1   4       38.51       36.69      1.75 o 
   9   1   4      716.88      810.33      8.31 o 
  10   1   4      113.25      113.11      1.68 o 
  11   1   4       28.23       28.72      1.36 o 
  12   1   4       65.67       61.04      1.31 o 
  13   1   4       99.75      109.45      1.89 o 
  14   1   4        1.67        1.95      0.64 o 
  15   1   4       21.94       21.22      1.00 o 
  16   1   4       20.90       19.27      0.98 o 
  17   1   4      139.82      160.66      3.40 o 
  18   1   4       27.89       24.72      2.96 o 
  19   1   4       43.03       47.36      2.33 o 
  20   1   4       13.56       14.25      1.62 o 
  21   1   4        8.69       12.25      2.24 o 
  22   1   4        0.50       -1.04      1.96 o 
   0   2   4      304.97      358.56      4.71 o 
   1   2   4     1018.97     1120.31      9.65 o 
   2   2   4      256.91      262.58      2.52 o 
   3   2   4      821.40      813.94      7.51 o 
   4   2   4       84.01       87.20      1.15 o 
   5   2   4      568.99      624.14      6.36 o 
   6   2   4       90.50       83.10      1.21 o 
   7   2   4       29.12       29.41      0.67 o 
   8   2   4       34.02       34.19      0.72 o 
   9   2   4      124.67      139.06      1.73 o 
  10   2   4        1.80        3.49      0.90 o 
  11   2   4       10.02       11.43      0.88 o 
  12   2   4      225.81      258.49      3.53 o 
  13   2   4       68.70       72.31      1.55 o 
  14   2   4      154.00      171.13      3.00 o 
  15   2   4      138.67      145.51      2.73 o 
  16   2   4       90.31       91.66      2.14 o 
  17   2   4       29.68       26.32      1.27 o 
  18   2   4       39.30       34.34      4.63 o 
  19   2   4       12.79       13.47      2.19 o 
  20   2   4        2.80        5.66      2.92 o 
  21   2   4       10.77        8.83      3.22 o 
   0   3   4      275.63      294.34      4.60 o 
   1   3   4      122.29      136.92      1.66 o 
   2   3   4      168.78      167.51      1.93 o 
   3   3   4      289.11      293.06      3.10 o 
   4   3   4       46.00       53.43      2.01 o 
   5   3   4        7.51        8.72      0.50 o 
   6   3   4       65.07       68.05      1.55 o 
   7   3   4       41.07       35.17      0.87 o 
   8   3   4       39.01       36.24      0.87 o 
   9   3   4       18.28       18.93      0.65 o 
  10   3   4      191.55      208.61      2.74 o 
  11   3   4       30.66       28.97      1.02 o 
  12   3   4       26.45       25.81      1.02 o 
  13   3   4      180.69      198.63      3.17 o 
  14   3   4       51.76       47.10      1.36 o 
  15   3   4       92.85       92.14      2.13 o 
  16   3   4        7.34        5.43      1.00 o 
  17   3   4        6.94        6.01      0.91 o 
  18   3   4        1.57        1.55      1.14 o 
  19   3   4        1.08       -0.04      1.65 o 
  20   3   4        4.72        6.16      1.86 o 
  21   3   4        4.93        1.79      1.96 o 
   0   4   4        1.16        1.57      0.81 o 
   1   4   4      325.11      374.64      6.61 o 
   2   4   4      174.30      186.80      2.49 o 
   3   4   4       36.28       38.27      0.96 o 
   4   4   4       72.52       84.19      1.94 o 
   5   4   4      454.12      480.50      5.30 o 
   6   4   4       39.14       38.74      0.94 o 
   7   4   4       40.07       36.20      0.99 o 
   8   4   4      200.41      194.50      3.22 o 
   9   4   4      193.05      199.37      2.72 o 
  10   4   4       94.43       96.13      1.66 o 
  11   4   4       63.40       61.16      1.32 o 
  12   4   4       33.66       32.87      1.32 o 
  13   4   4      143.65      156.32      4.33 o 
  14   4   4       30.39       27.68      1.30 o 
  15   4   4       17.39       17.36      1.18 o 
  16   4   4       13.61        9.58      1.09 o 
  17   4   4       16.79       12.75      1.52 o 
  18   4   4       16.46       15.41      2.31 o 
  19   4   4        1.11       -1.88      2.25 o 
  20   4   4        8.41       10.58      2.64 o 
   0   5   4       42.32       39.02      1.42 o 
   1   5   4        3.41        1.20      1.40 o 
   2   5   4      163.45      177.91      2.63 o 
   3   5   4       64.92       61.25      1.32 o 
   4   5   4      151.98      149.14      2.38 o 
   5   5   4       38.40       37.61      1.05 o 
   6   5   4      317.08      349.38      6.37 o 
   7   5   4       31.14       32.34      1.08 o 
   8   5   4       66.56       65.56      1.49 o 
   9   5   4      197.69      206.69      3.08 o 
  10   5   4       46.62       47.49      4.00 o 
  11   5   4      339.20      383.19      5.54 o 
  12   5   4       87.46       89.43      2.27 o 
  13   5   4       27.97       25.56      1.65 o 
  14   5   4       12.29        7.95      1.62 o 
  15   5   4        0.28       -0.75      2.55 o 
  16   5   4        4.18        0.71      3.72 o 
  17   5   4        0.96       -1.76      1.76 o 
  18   5   4        4.69        5.04      2.47 o 
  19   5   4        5.01        6.01      2.93 o 
   0   6   4       35.89       35.98      1.20 o 
   1   6   4        2.16        1.55      0.88 o 
   2   6   4        3.56        3.54      0.79 o 
   3   6   4        8.49        9.86      1.47 o 
   4   6   4      132.22      136.31      2.31 o 
   5   6   4       38.91       40.40      1.25 o 
   6   6   4      153.04      162.19      2.67 o 
   7   6   4       94.95      102.19      6.18 o 
   8   6   4       86.59       91.54      2.03 o 
   9   6   4      182.54      190.76      3.32 o 
  10   6   4       16.79       16.58      1.20 o 
  11   6   4      116.11      123.59      5.71 o 
  12   6   4       35.64       35.73      1.40 o 
  13   6   4       17.81       18.73      2.29 o 
  14   6   4       17.17       18.88      1.35 o 
  15   6   4        2.29        1.70      5.46 o 
  16   6   4        3.19        4.44      2.01 o 
  17   6   4        1.92        6.32      3.38 o 
  18   6   4       27.20       27.37      7.19 o 
   0   7   4      135.57      154.19      3.79 o 
   1   7   4       82.80       76.82      1.68 o 
   2   7   4      105.91      104.81      2.11 o 
   3   7   4       27.48       26.16      2.46 o 
   4   7   4      380.01      420.46      6.07 o 
   5   7   4      110.00      114.16      2.30 o 
   6   7   4       30.30       32.83      1.32 o 
   7   7   4       58.71       62.80      1.88 o 
   8   7   4       56.16       52.60      1.82 o 
   9   7   4        4.50        3.06      1.10 o 
  10   7   4       13.98       12.27      2.48 o 
  11   7   4       10.14       11.14      2.14 o 
  12   7   4       27.92       29.52      1.55 o 
  13   7   4        4.18        4.08      1.78 o 
  14   7   4       16.54       17.08      3.07 o 
  15   7   4        4.46        5.76      2.96 o 
  16   7   4        6.39        5.45      1.95 o 
   0   8   4      264.44      311.47      8.17 o 
   1   8   4       71.13       69.35      2.09 o 
   2   8   4       35.51       32.21      3.80 o 
   3   8   4       20.88       17.97      3.43 o 
   4   8   4       10.72       14.87      1.32 o 
   5   8   4        2.48        3.72      1.26 o 
   6   8   4        5.65        5.80      1.34 o 
   7   8   4        9.82        8.86      1.71 o 
   8   8   4       37.14       41.87      2.22 o 
   9   8   4        3.73        2.24      1.44 o 
  10   8   4       15.59       15.08      2.01 o 
  11   8   4        9.58        9.33      1.65 o 
  12   8   4       24.21       25.21      2.10 o 
  13   8   4        2.72        1.05      2.03 o 
  14   8   4        6.05        3.77      2.27 o 
   0   9   4       57.35       59.32      4.08 o 
   1   9   4       40.86       41.39      3.06 o 
   2   9   4       28.78       33.67      2.45 o 
   3   9   4       58.79       57.47      3.17 o 
   4   9   4        2.78        0.63      1.71 o 
   5   9   4       21.79       24.12      2.67 o 
   6   9   4       29.79       31.34      2.40 o 
   7   9   4        7.54        5.11      1.56 o 
   8   9   4       18.87       21.37      3.11 o 
   9   9   4        0.38        1.97      1.92 o 
  10   9   4        5.76        4.16      2.09 o 
  11   9   4        2.32        2.82      2.17 o 
   0  10   4       30.03       32.37      4.18 o 
   1  10   4        0.94        2.34      6.88 o 
   2  10   4       15.80       13.22      6.09 o 
   3  10   4       12.61       10.29      2.47 o 
   4  10   4       21.94       24.75      2.90 o 
   5  10   4       25.62       26.89      3.01 o 
   6  10   4       17.30       19.27      2.70 o 
   2   0   5      613.96      620.60      9.00 o 
   4   0   5     1098.18     1211.48     15.32 o 
   6   0   5      546.60      598.53      7.68 o 
   8   0   5       62.01       61.40      1.50 o 
  10   0   5       42.46       42.24      1.26 o 
  12   0   5       40.98       44.90      1.42 o 
  14   0   5       38.67       38.16      1.53 o 
  16   0   5        1.52        2.49      0.99 o 
  18   0   5      130.86      159.69      5.63 o 
  20   0   5       34.65       29.58      2.80 o 
   1   1   5      260.64      249.13      2.41 o 
   2   1   5      508.65      562.25      5.23 o 
   3   1   5      361.08      327.09      3.34 o 
   4   1   5      347.73      344.95      3.16 o 
   5   1   5      250.89      268.19      2.91 o 
   6   1   5        8.20        7.21      0.51 o 
   7   1   5       53.30       56.17      0.90 o 
   8   1   5       10.05       10.62      0.55 o 
   9   1   5       28.33       29.80      0.77 o 
  10   1   5       49.39       46.92      0.98 o 
  11   1   5        5.17        4.18      0.50 o 
  12   1   5      119.23      131.52      2.06 o 
  13   1   5      133.06      134.73      2.17 o 
  14   1   5       52.13       54.56      3.29 o 
  15   1   5       12.53       12.54      0.83 o 
  16   1   5       13.17       14.90      1.01 o 
  17   1   5        2.96        3.82      1.02 o 
  18   1   5        6.01        4.19      1.98 o 
  19   1   5       30.17       33.60      4.08 o 
  20   1   5        5.57        6.15      1.71 o 
  21   1   5        7.88        9.80      2.01 o 
   1   2   5      207.77      224.51      2.65 o 
   2   2   5       52.77       53.11      0.77 o 
   3   2   5      185.95      178.24      1.83 o 
   4   2   5       52.18       38.32      0.97 o 
   5   2   5      271.53      277.81      3.18 o 
   6   2   5       92.19       87.41      1.40 o 
   7   2   5      260.38      272.96      3.24 o 
   8   2   5       83.69       78.24      1.30 o 
   9   2   5      110.71      108.12      1.63 o 
  10   2   5      275.96      310.21      6.31 o 
  11   2   5       14.56       15.53      0.68 o 
  12   2   5       14.77       13.55      0.98 o 
  13   2   5       44.84       42.97      1.13 o 
  14   2   5      127.30      140.23      3.25 o 
  15   2   5       36.09       36.98      1.36 o 
  16   2   5        2.50        1.78      0.88 o 
  17   2   5        6.80        5.34      1.03 o 
  18   2   5       19.69       19.66      4.27 o 
  19   2   5        7.82        9.41      4.21 o 
  20   2   5       17.16       13.19      2.04 o 
  21   2   5        9.40        9.95      2.13 o 
   1   3   5       51.81       57.17      1.00 o 
   2   3   5      282.26      316.44      3.35 o 
   3   3   5      263.75      256.96      2.72 o 
   4   3   5      122.85      128.23      1.73 o 
   5   3   5       16.15       14.19      0.60 o 
   6   3   5       29.28       26.23      0.76 o 
   7   3   5       74.75       73.50      1.23 o 
   8   3   5       36.20       30.85      0.89 o 
   9   3   5       34.36       31.08      0.93 o 
  10   3   5       37.80       38.10      1.11 o 
  11   3   5      157.14      169.18      2.98 o 
  12   3   5       57.94       54.32      2.75 o 
  13   3   5       15.62       16.05      0.97 o 
  14   3   5        4.34        4.17      0.77 o 
  15   3   5       14.89       11.91      0.92 o 
  16   3   5        4.22        4.25      1.02 o 
  17   3   5        1.34        1.10      1.13 o 
  18   3   5        1.53        2.02      1.78 o 
  19   3   5        7.83        8.49      2.06 o 
  20   3   5        0.94        0.79      1.77 o 
   1   4   5        8.14        7.78      0.57 o 
   2   4   5      123.27      130.16      2.63 o 
   3   4   5      132.53      146.19      2.12 o 
   4   4   5       36.72       37.88      1.56 o 
   5   4   5      150.26      154.18      2.10 o 
   6   4   5      111.69      106.92      1.79 o 
   7   4   5       66.88       66.48      1.29 o 
   8   4   5      327.49      354.09      8.40 o 
   9   4   5       63.66       60.93      1.24 o 
  10   4   5      129.60      137.65      2.28 o 
  11   4   5       29.41       29.93      0.96 o 
  12   4   5      106.87      124.72      2.37 o 
  13   4   5       99.13      102.14      2.75 o 
  14   4   5       12.65        9.64      0.94 o 
  15   4   5       35.69       29.62      1.50 o 
  16   4   5       17.55       17.30      1.23 o 
  17   4   5       10.48        9.57      1.51 o 
  18   4   5        5.48        2.70      2.24 o 
  19   4   5        0.34       -0.80      1.93 o 
   1   5   5        2.59        2.39      1.39 o 
   2   5   5       21.04       19.05      0.88 o 
   3   5   5        3.82        4.61      0.68 o 
   4   5   5        2.62        1.94      0.68 o 
   5   5   5       34.70       34.41      1.04 o 
   6   5   5       11.23       10.87      0.86 o 
   7   5   5       28.26       23.35      1.20 o 
   8   5   5       24.30       23.73      1.02 o 
   9   5   5       97.64       95.73      2.82 o 
  10   5   5       32.65       36.65      3.18 o 
  11   5   5       11.67       13.01      1.04 o 
  12   5   5       13.76       15.76      0.79 o 
  13   5   5       66.00       66.55      3.14 o 
  14   5   5       18.55       21.58      2.49 o 
  15   5   5       27.52       28.81      2.19 o 
  16   5   5       10.32        8.69      2.00 o 
  17   5   5        6.72        4.50      3.02 o 
  18   5   5        3.95        5.77      3.08 o 
   1   6   5        2.02        1.16      0.88 o 
   2   6   5       43.82       43.90      1.36 o 
   3   6   5       48.31       45.25      1.96 o 
   4   6   5       72.29       76.49      1.99 o 
   5   6   5      186.99      192.03      3.06 o 
   6   6   5      244.99      276.61      4.03 o 
   7   6   5       40.64       38.19      3.84 o 
   8   6   5       88.65       94.43      2.12 o 
   9   6   5       79.59       85.99      2.05 o 
  10   6   5        6.84        5.66      0.87 o 
  11   6   5        6.47        6.04      1.02 o 
  12   6   5       27.42       30.93      1.40 o 
  13   6   5       12.89       12.37      2.22 o 
  14   6   5        0.03        1.20      1.55 o 
  15   6   5        5.23        7.16      2.00 o 
  16   6   5        4.99        5.00      2.39 o 
  17   6   5        0.80        0.14      2.46 o 
   1   7   5       50.99       53.30      1.64 o 
   2   7   5        4.71        3.63      1.00 o 
   3   7   5       84.41       80.10      3.10 o 
   4   7   5       39.33       39.54      1.52 o 
   5   7   5       22.39       20.55      1.26 o 
   6   7   5       32.41       31.19      2.34 o 
   7   7   5       15.81       13.61      1.18 o 
   8   7   5        2.14        2.94      1.11 o 
   9   7   5       10.44       10.05      1.33 o 
  10   7   5        6.00        4.91      1.27 o 
  11   7   5       14.95       14.73      2.79 o 
  12   7   5        3.37        3.08      1.63 o 
  13   7   5        2.91        2.65      1.91 o 
  14   7   5        0.58        1.61      1.69 o 
  15   7   5        4.30        2.24      1.97 o 
   1   8   5        0.57        0.26      1.41 o 
   2   8   5       70.09       69.78      2.55 o 
   3   8   5        1.35       -0.03      1.88 o 
   4   8   5       25.33       25.58      2.16 o 
   5   8   5       32.39       33.57      1.98 o 
   6   8   5       34.26       31.10      2.91 o 
   7   8   5       20.42       17.32      1.96 o 
   8   8   5       11.81       11.38      2.28 o 
   9   8   5        9.27        7.47      1.81 o 
  10   8   5       10.18        8.92      1.73 o 
  11   8   5        3.60        0.31      1.91 o 
  12   8   5        4.75        5.73      2.02 o 
   1   9   5       28.18       27.18      2.72 o 
   2   9   5        7.34        7.45      2.19 o 
   3   9   5       24.66       22.43      2.26 o 
   4   9   5        5.05        3.47      2.07 o 
   5   9   5        1.34       -1.29      1.67 o 
   6   9   5       13.98       15.53      2.07 o 
   7   9   5        9.12        7.33      3.47 o 
   8   9   5        2.22        5.27      2.22 o 
   9   9   5        6.49        8.73      3.58 o 
   1  10   5       15.92       18.43      2.85 o 
   0   0   6      493.90      552.49     14.99 o 
   2   0   6      361.80      410.09      6.99 o 
   4   0   6      179.84      180.93      3.23 o 
   6   0   6      151.49      168.40      2.75 o 
   8   0   6       36.49       36.40      1.04 o 
  10   0   6       30.60       27.07      1.11 o 
  12   0   6      201.37      234.77      4.54 o 
  14   0   6      128.36      154.27      3.79 o 
  16   0   6       16.16       14.48      1.45 o 
  18   0   6        7.23        9.73      1.82 o 
  20   0   6       21.53       25.53      3.00 o 
   0   1   6      451.72      507.06      9.80 o 
   1   1   6      174.24      190.30      2.58 o 
   2   1   6      258.85      276.95      3.20 o 
   3   1   6      185.48      185.53      2.24 o 
   4   1   6       12.04       11.43      0.43 o 
   5   1   6        5.36        5.33      0.27 o 
   6   1   6       48.89       51.21      0.81 o 
   7   1   6        3.32        3.82      0.41 o 
   8   1   6       42.51       44.51      0.96 o 
   9   1   6       37.87       34.88      1.26 o 
  10   1   6        5.46        3.66      0.48 o 
  11   1   6        4.56        4.30      0.57 o 
  12   1   6      100.20      107.05      2.12 o 
  13   1   6       13.12       11.07      0.78 o 
  14   1   6       52.93       52.52      1.40 o 
  15   1   6       88.72       95.03      2.12 o 
  16   1   6        0.92        1.18      0.80 o 
  17   1   6       18.56       16.52      1.64 o 
  18   1   6        5.07        4.29      1.80 o 
  19   1   6        1.52        2.76      1.38 o 
  20   1   6        8.53       10.94      2.08 o 
   0   2   6      250.14      255.92      3.90 o 
   1   2   6      111.88      108.62      1.21 o 
   2   2   6       75.51       80.15      0.98 o 
   3   2   6       61.91       60.10      0.86 o 
   4   2   6       23.42       23.34      0.53 o 
   5   2   6      158.11      171.77      2.12 o 
   6   2   6       47.62       45.70      0.86 o 
   7   2   6       70.63       69.35      1.15 o 
   8   2   6       11.28        9.81      0.54 o 
   9   2   6       79.92       89.42      2.71 o 
  10   2   6       36.85       38.33      1.01 o 
  11   2   6      104.78      121.99      1.98 o 
  12   2   6       11.72       10.30      0.81 o 
  13   2   6       24.40       20.72      1.75 o 
  14   2   6       35.34       33.48      1.20 o 
  15   2   6       51.03       48.81      1.53 o 
  16   2   6       14.82       12.64      1.09 o 
  17   2   6        4.41        4.27      1.13 o 
  18   2   6        1.97        0.84      1.19 o 
  19   2   6        2.88        2.46      1.41 o 
   0   3   6      166.83      175.66      2.87 o 
   1   3   6       53.45       56.16      0.93 o 
   2   3   6      111.26      118.42      1.98 o 
   3   3   6       53.79       53.89      1.34 o 
   4   3   6       76.50       74.73      1.55 o 
   5   3   6       56.26       56.28      1.06 o 
   6   3   6      278.97      299.92      3.48 o 
   7   3   6       41.90       40.10      0.95 o 
   8   3   6        4.51        4.36      0.55 o 
   9   3   6       55.55       52.67      1.17 o 
  10   3   6       50.99       53.25      1.22 o 
  11   3   6       62.67       63.84      1.45 o 
  12   3   6       79.83       89.44      2.24 o 
  13   3   6        7.39        6.15      0.99 o 
  14   3   6       33.48       31.20      1.27 o 
  15   3   6       10.29        7.69      0.94 o 
  16   3   6        1.53        1.93      1.12 o 
  17   3   6        4.63        7.73      3.85 o 
  18   3   6        4.69        3.07      1.69 o 
  19   3   6        4.50        3.32      4.74 o 
   0   4   6       48.43       46.62      1.33 o 
   1   4   6        0.10       -0.21      0.49 o 
   2   4   6       61.89       61.67      1.24 o 
   3   4   6       24.74       24.95      0.74 o 
   4   4   6      143.73      154.18      2.30 o 
   5   4   6       84.32       84.82      1.49 o 
   6   4   6      150.08      163.39      2.27 o 
   7   4   6       24.75       21.87      0.88 o 
   8   4   6      190.64      211.79      5.27 o 
   9   4   6        5.63        4.91      0.86 o 
  10   4   6      129.60      140.83      3.60 o 
  11   4   6       57.08       58.26      1.39 o 
  12   4   6       39.30       41.61      1.25 o 
  13   4   6       14.80       16.60      1.09 o 
  14   4   6       24.71       24.19      1.38 o 
  15   4   6       14.99       14.95      4.01 o 
  16   4   6        5.21        5.56      2.33 o 
  17   4   6        1.79        1.89      2.13 o 
  18   4   6        0.29       -2.92      2.92 o 
   0   5   6       23.20       20.62      1.09 o 
   1   5   6       68.44       63.87      1.29 o 
   2   5   6      104.51      111.04      5.65 o 
   3   5   6       25.55       22.53      0.95 o 
   4   5   6       10.69        9.67      0.81 o 
   5   5   6       42.53       37.73      1.31 o 
   6   5   6       24.02       22.55      0.98 o 
   7   5   6       16.19       14.58      1.06 o 
   8   5   6       71.40       72.22      1.64 o 
   9   5   6       63.49       67.65      1.67 o 
  10   5   6       26.77       28.16      1.51 o 
  11   5   6       46.79       44.23      1.42 o 
  12   5   6        3.77        4.09      1.38 o 
  13   5   6       22.22       20.97      1.13 o 
  14   5   6        5.29        6.98      1.36 o 
  15   5   6        6.10        7.76      2.15 o 
  16   5   6        7.55        4.59      2.92 o 
  17   5   6        0.04       -1.17      1.80 o 
   0   6   6       71.04       73.95      2.01 o 
   1   6   6       65.55       65.46      1.57 o 
   2   6   6       13.87       12.70      0.99 o 
   3   6   6        9.11        6.41      0.90 o 
   4   6   6      125.79      134.16      2.55 o 
   5   6   6       39.99       41.15      1.42 o 
   6   6   6        3.22        1.40      0.80 o 
   7   6   6       75.50       78.89      3.79 o 
   8   6   6       17.38       15.58      1.17 o 
   9   6   6       11.11        9.95      1.20 o 
  10   6   6       16.29       15.73      1.16 o 
  11   6   6       11.76       11.25      1.19 o 
  12   6   6        1.17        1.18      0.94 o 
  13   6   6       16.24       20.57      2.36 o 
  14   6   6        0.31       -1.83      3.62 o 
  15   6   6        8.24       10.14      2.32 o 
   0   7   6       32.87       32.37      2.04 o 
   1   7   6       32.39       29.09      1.58 o 
   2   7   6       15.17       14.09      1.34 o 
   3   7   6        2.60        2.61      1.15 o 
   4   7   6       11.87        9.34      1.16 o 
   5   7   6        2.34        0.49      1.89 o 
   6   7   6       29.84       29.89      1.51 o 
   7   7   6       10.28       10.68      1.32 o 
   8   7   6       12.81       11.58      1.37 o 
   9   7   6        1.94        0.41      1.16 o 
  10   7   6        2.29        5.17      1.39 o 
  11   7   6       25.88       23.41      3.36 o 
  12   7   6        0.97        0.72      1.58 o 
  13   7   6        8.30       10.08      3.64 o 
   0   8   6        2.47        4.39      2.86 o 
   1   8   6       52.48       49.72      2.38 o 
   2   8   6       14.71       12.34      2.92 o 
   3   8   6        2.68        1.97      1.53 o 
   4   8   6        2.59        5.00      1.93 o 
   5   8   6        8.08        6.46      1.67 o 
   6   8   6       14.16       12.11      1.86 o 
   7   8   6       10.43       10.70      1.91 o 
   8   8   6        2.77        4.70      3.04 o 
   9   8   6        1.39        2.94      1.84 o 
  10   8   6        2.32        3.33      2.04 o 
   0   9   6        1.36        5.44      2.53 o 
   1   9   6       34.62       41.49      3.24 o 
   2   9   6        9.73        9.11      2.28 o 
   3   9   6        0.23       -0.02      1.73 o 
   4   9   6       13.17       13.92      3.93 o 
   5   9   6        3.39        0.76      2.01 o 
   6   9   6        8.29       10.47      2.23 o 
   2   0   7      205.76      198.98      4.93 o 
   4   0   7       34.91       34.43      1.42 o 
   6   0   7      163.68      175.44      3.76 o 
   8   0   7       58.38       54.51      1.50 o 
  10   0   7       47.73       51.40      1.57 o 
  12   0   7       72.12       76.29      2.31 o 
  14   0   7       22.28       18.59      1.38 o 
  16   0   7        3.08        2.91      1.23 o 
  18   0   7        5.96        4.01      2.69 o 
   1   1   7      156.42      153.48      3.37 o 
   2   1   7      147.04      162.05      3.95 o 
   3   1   7       94.73       96.41      1.45 o 
   4   1   7      101.51      103.19      1.57 o 
   5   1   7       66.69       77.69      1.63 o 
   6   1   7       19.62       16.84      0.52 o 
   7   1   7      153.78      159.36      1.96 o 
   8   1   7       66.35       71.37      1.14 o 
   9   1   7       74.96       77.78      1.37 o 
  10   1   7        8.68        8.43      0.63 o 
  11   1   7        2.93        2.84      0.59 o 
  12   1   7       27.04       27.51      1.06 o 
  13   1   7       59.19       57.35      3.32 o 
  14   1   7        6.89        5.38      1.25 o 
  15   1   7       18.86       17.54      1.09 o 
  16   1   7        6.00        6.30      1.46 o 
  17   1   7        4.87        5.93      1.94 o 
  18   1   7        2.45        4.82      1.73 o 
   1   2   7       30.77       28.44      0.59 o 
   2   2   7       72.01       67.95      0.98 o 
   3   2   7      423.00      459.42      4.62 o 
   4   2   7      114.65      125.54      1.83 o 
   5   2   7       41.23       41.80      1.10 o 
   6   2   7      140.79      148.08      2.40 o 
   7   2   7       12.56       10.88      0.52 o 
   8   2   7       90.09       91.93      1.50 o 
   9   2   7       21.72       24.67      0.81 o 
  10   2   7        8.83        6.97      0.81 o 
  11   2   7       10.78        7.73      0.70 o 
  12   2   7       36.84       34.98      1.70 o 
  13   2   7       49.99       45.87      1.52 o 
  14   2   7       14.51       12.20      1.86 o 
  15   2   7       11.22        8.70      1.52 o 
  16   2   7        4.83        4.20      1.10 o 
  17   2   7        8.67        7.47      2.48 o 
  18   2   7        0.75        2.64      2.03 o 
   1   3   7        4.15        3.69      0.35 o 
   2   3   7        7.59        8.94      0.61 o 
   3   3   7      145.54      146.06      4.34 o 
   4   3   7       74.60       68.92      1.79 o 
   5   3   7      238.70      275.68      3.43 o 
   6   3   7       47.90       47.65      1.00 o 
   7   3   7       37.51       34.79      0.88 o 
   8   3   7       19.40       17.85      0.73 o 
   9   3   7       27.74       30.39      0.98 o 
  10   3   7       44.33       48.81      1.24 o 
  11   3   7        9.08        8.55      0.76 o 
  12   3   7        1.20        1.18      0.75 o 
  13   3   7       23.32       21.46      1.16 o 
  14   3   7       25.58       24.03      1.34 o 
  15   3   7        2.63        3.36      1.02 o 
  16   3   7        7.48        6.89      4.13 o 
  17   3   7        0.96        3.24      2.21 o 
   1   4   7        1.18        1.22      0.56 o 
   2   4   7      130.12      136.89      1.94 o 
   3   4   7       48.19       42.71      1.02 o 
   4   4   7       96.71       96.93      1.64 o 
   5   4   7       16.00       15.68      0.72 o 
   6   4   7       10.80        9.25      0.68 o 
   7   4   7       33.56       34.28      1.02 o 
   8   4   7       26.24       25.66      0.99 o 
   9   4   7        4.62        5.18      0.68 o 
  10   4   7        2.86        2.64      0.71 o 
  11   4   7       39.61       40.76      1.90 o 
  12   4   7       18.46       16.55      0.95 o 
  13   4   7       18.01       16.59      1.14 o 
  14   4   7        4.82        3.58      1.10 o 
  15   4   7       24.12       23.46      2.04 o 
  16   4   7       16.72       15.39      1.93 o 
   1   5   7       16.97       17.77      0.75 o 
   2   5   7        1.20        2.02      0.64 o 
   3   5   7       46.06       44.47      1.28 o 
   4   5   7        3.79        3.56      0.64 o 
   5   5   7        0.43        1.09      0.68 o 
   6   5   7       42.60       38.83      2.26 o 
   7   5   7      102.98      104.43      2.16 o 
   8   5   7       44.05       46.45      3.04 o 
   9   5   7        3.72        4.25      1.77 o 
  10   5   7        1.66        1.70      0.76 o 
  11   5   7        0.93        0.75      0.95 o 
  12   5   7        4.92        4.24      0.95 o 
  13   5   7       16.16       16.27      1.52 o 
  14   5   7        4.10        1.00      2.45 o 
  15   5   7        8.66        4.81      1.61 o 
   1   6   7        0.90        2.63      0.85 o 
   2   6   7       16.86       15.92      1.02 o 
   3   6   7        2.63        2.12      0.84 o 
   4   6   7        5.62        4.64      1.48 o 
   5   6   7       30.21       27.69      1.55 o 
   6   6   7       10.64        9.26      1.01 o 
   7   6   7       31.98       29.18      1.40 o 
   8   6   7       13.32       13.36      1.13 o 
   9   6   7        2.82        1.64      1.15 o 
  10   6   7        6.20        6.45      1.32 o 
  11   6   7        6.45        5.44      2.86 o 
  12   6   7        1.46        0.27      1.49 o 
  13   6   7        0.19        0.12      2.74 o 
   1   7   7        7.40        5.25      1.11 o 
   2   7   7       10.64        8.15      1.32 o 
   3   7   7        8.46        6.53      2.32 o 
   4   7   7       15.41       18.84      1.72 o 
   5   7   7        1.70        0.51      1.11 o 
   6   7   7       16.69       17.43      1.47 o 
   7   7   7        4.39        6.03      3.08 o 
   8   7   7        2.04       -1.68      1.68 o 
   9   7   7        1.46       -0.24      1.51 o 
  10   7   7        3.54       -0.10      2.17 o 
  11   7   7        7.66        8.64      1.84 o 
   1   8   7        2.32       -0.57      1.64 o 
   2   8   7        1.74        3.49      1.55 o 
   3   8   7        4.10        5.90      1.63 o 
   4   8   7        1.19       -0.94      1.85 o 
   5   8   7        8.38        7.39      1.61 o 
   6   8   7        3.03        2.37      1.73 o 
   7   8   7        1.23        2.22      1.59 o 
   0   0   8       35.25       28.03      2.71 o 
   2   0   8       88.72       97.78      3.35 o 
   4   0   8      281.89      304.49      5.36 o 
   6   0   8       37.18       42.18      1.72 o 
   8   0   8       20.40       18.90      1.30 o 
  10   0   8      112.53      119.06      3.41 o 
  12   0   8       43.97       42.75      2.02 o 
  14   0   8       11.16        6.53      2.09 o 
  16   0   8        1.55       -2.51      2.51 o 
   0   1   8      193.58      229.67      5.77 o 
   1   1   8      151.44      183.37      3.42 o 
   2   1   8       61.51       66.20      1.94 o 
   3   1   8      115.83      124.77      3.39 o 
   4   1   8      108.04      129.02      1.94 o 
   5   1   8      107.68      109.01      2.38 o 
   6   1   8       57.72       57.23      1.45 o 
   7   1   8       46.03       47.72      1.45 o 
   8   1   8        0.93        0.87      0.94 o 
   9   1   8       32.38       28.68      0.74 o 
  10   1   8        0.67        0.51      1.33 o 
  11   1   8       40.70       37.43      1.54 o 
  12   1   8        0.87       -0.20      1.08 o 
  13   1   8        0.44        2.03      1.35 o 
  14   1   8       15.90       14.75      1.70 o 
  15   1   8        3.81        3.04      2.65 o 
  16   1   8        2.79        5.59      2.40 o 
   0   2   8       17.71       15.80      1.55 o 
   1   2   8       58.88       57.44      1.24 o 
   2   2   8        3.38        2.36      0.78 o 
   3   2   8       44.82       46.68      1.03 o 
   4   2   8       79.19       77.90      1.48 o 
   5   2   8        8.52        7.81      0.80 o 
   6   2   8       52.90       55.72      2.70 o 
   7   2   8       45.80       46.96      1.22 o 
   8   2   8        2.95        2.63      0.35 o 
   9   2   8        2.10        1.94      0.46 o 
  10   2   8       47.09       47.22      2.08 o 
  11   2   8       10.47       10.01      2.06 o 
  12   2   8       33.29       32.50      1.48 o 
  13   2   8        3.79        5.10      1.32 o 
  14   2   8        9.68        9.65      1.67 o 
  15   2   8        4.44        3.28      2.78 o 
  16   2   8        6.98        6.68      1.98 o 
   0   3   8      162.48      186.72      2.83 o 
   1   3   8      176.26      192.21      2.44 o 
   2   3   8        2.87        1.72      0.40 o 
   3   3   8       62.02       63.40      1.19 o 
   4   3   8       31.57       36.74      1.88 o 
   5   3   8       81.78       80.76      1.85 o 
   6   3   8       90.45       85.04      1.63 o 
   7   3   8       19.38       16.21      0.65 o 
   8   3   8       13.05       14.39      1.15 o 
   9   3   8       94.41       94.86      1.94 o 
  10   3   8        6.92        6.80      0.84 o 
  11   3   8       23.39       20.06      1.15 o 
  12   3   8       37.82       46.25      1.79 o 
  13   3   8        4.31        3.73      3.51 o 
  14   3   8       18.20       18.44      3.70 o 
  15   3   8        2.09        2.94      2.30 o 
   0   4   8      112.46      116.85      2.61 o 
   1   4   8        3.24        2.52      0.47 o 
   2   4   8        8.18        7.09      0.50 o 
   3   4   8        2.28        2.08      0.86 o 
   4   4   8        4.90        3.74      0.52 o 
   5   4   8       13.12       12.74      1.78 o 
   6   4   8      131.80      142.17      4.00 o 
   7   4   8        1.86        1.26      0.59 o 
   8   4   8       31.45       28.94      1.92 o 
   9   4   8        8.53        5.78      1.04 o 
  10   4   8       22.03       22.78      1.35 o 
  11   4   8        5.53        4.57      1.03 o 
  12   4   8        2.40        1.58      1.21 o 
  13   4   8        6.55        8.29      1.71 o 
  14   4   8        7.76        5.78      3.64 o 
   0   5   8        3.67        2.63      1.13 o 
   1   5   8       77.73       73.28      1.88 o 
   2   5   8        2.72        2.53      0.82 o 
   3   5   8       11.01       11.75      0.87 o 
   4   5   8       17.86       14.26      1.44 o 
   5   5   8        4.51        3.02      0.72 o 
   6   5   8        6.85        5.98      0.87 o 
   7   5   8        1.57        1.37      0.71 o 
   8   5   8       31.18       34.02      1.63 o 
   9   5   8       13.88       10.94      2.18 o 
  10   5   8       51.91       60.67      4.01 o 
  11   5   8       54.09       52.86      2.41 o 
  12   5   8        7.31        5.71      1.83 o 
  13   5   8        4.52        4.15      2.34 o 
   0   6   8       15.78       19.35      1.92 o 
   1   6   8        3.15        3.69      1.23 o 
   2   6   8        7.81        5.69      1.30 o 
   3   6   8        8.62        7.11      1.13 o 
   4   6   8        4.72        3.31      1.09 o 
   5   6   8       41.31       40.63      2.04 o 
   6   6   8        6.02        6.12      1.12 o 
   7   6   8        2.37        3.03      1.32 o 
   8   6   8        2.81        2.80      1.41 o 
   9   6   8        0.21        1.56      1.55 o 
  10   6   8        5.49        6.82      1.53 o 
  11   6   8        0.39        1.17      3.05 o 
   0   7   8       28.37       24.44      2.37 o 
   1   7   8       12.39       11.17      1.37 o 
   2   7   8        0.70       -0.16      1.66 o 
   3   7   8        5.66        5.80      1.58 o 
   4   7   8        5.14        5.86      4.67 o 
   5   7   8       16.36       12.59      1.98 o 
   6   7   8        1.74        3.32      3.68 o 
   7   7   8       13.42       15.96      3.26 o 
   8   7   8        0.54        0.56      1.59 o 
   2   0   9       23.10       26.51      2.05 o 
   4   0   9       39.76       43.60      2.49 o 
   6   0   9       24.96       21.49      2.26 o 
   8   0   9        3.61        5.07      1.90 o 
  10   0   9        5.99        7.07      1.62 o 
  12   0   9        1.04       -0.88      1.82 o 
  14   0   9       12.85        9.72      2.81 o 
   1   1   9       11.20       11.99      2.36 o 
   2   1   9       37.66       39.69      2.86 o 
   3   1   9       13.72       10.70      1.63 o 
   4   1   9       47.98       46.76      1.89 o 
   5   1   9        9.49        9.87      1.37 o 
   6   1   9        3.56        3.66      1.15 o 
   7   1   9        6.78        3.23      1.86 o 
   8   1   9        8.22        7.83      1.38 o 
   9   1   9        5.06        5.45      1.27 o 
  10   1   9        2.28        2.47      1.17 o 
  11   1   9        0.70       -1.03      1.96 o 
  12   1   9        1.08        1.33      1.56 o 
  13   1   9        0.15       -0.50      1.40 o 
  14   1   9        2.53        3.48      1.64 o 
   1   2   9        3.77        3.37      1.09 o 
   2   2   9        0.88        2.49      1.13 o 
   3   2   9       36.67       37.02      1.70 o 
   4   2   9        6.23        6.16      1.26 o 
   5   2   9        4.50        4.96      1.78 o 
   6   2   9        8.87        6.29      1.04 o 
   7   2   9        3.87        3.72      1.06 o 
   8   2   9        1.86        2.03      1.41 o 
   9   2   9       14.85       15.21      1.68 o 
  10   2   9        3.20        2.21      1.15 o 
  11   2   9        3.83        2.12      1.26 o 
  12   2   9        1.05       -0.33      1.66 o 
  13   2   9        2.65        4.93      1.95 o 
  14   2   9        5.43        7.13      2.28 o 
   1   3   9       42.50       42.21      5.22 o 
   2   3   9        6.09        5.70      1.46 o 
   3   3   9       15.76       13.93      0.93 o 
   4   3   9        8.20        6.39      0.83 o 
   5   3   9       22.97       23.09      1.41 o 
   6   3   9        2.15        0.91      0.98 o 
   7   3   9       11.71       13.00      1.54 o 
   8   3   9        2.56        2.92      1.32 o 
   9   3   9        0.88       -0.50      1.33 o 
  10   3   9        1.55        0.25      1.15 o 
  11   3   9        0.41        1.51      1.25 o 
  12   3   9       10.77        9.32      1.88 o 
  13   3   9        4.32        7.53      2.46 o 
   1   4   9       13.04       16.62      0.84 o 
   2   4   9        7.51        7.52      1.01 o 
   3   4   9        0.45        0.05      0.91 o 
   4   4   9        3.31        3.53      1.04 o 
   5   4   9        2.90        3.68      1.19 o 
   6   4   9        5.07        2.90      1.11 o 
   7   4   9        8.68        7.66      1.52 o 
   8   4   9        0.22        0.97      1.23 o 
   9   4   9        3.22        6.13      1.82 o 
  10   4   9        0.56       -1.62      1.62 o 
  11   4   9        6.21        7.65      2.22 o 
   1   5   9       17.53       15.70      1.59 o 
   2   5   9        5.08        3.04      1.27 o 
   3   5   9       14.05       15.89      1.80 o 
   4   5   9        1.78        2.14      1.40 o 
   5   5   9        5.50        4.02      1.67 o 
   6   5   9        0.42       -0.79      2.15 o 
   7   5   9       10.20        7.99      1.87 o 
   8   5   9        3.31        2.58      1.59 o 
   9   5   9        2.97        4.12      3.81 o 
  10   5   9        5.58        5.74      1.76 o 
   1   6   9        3.57       -0.50      5.02 o 
   2   6   9       10.18       19.70      5.25 o 
   3   6   9        0.70       -1.32      1.68 o 
   4   6   9        1.29        5.59      2.41 o 
   5   6   9        1.98        4.46      1.97 o 
   6   6   9        0.79       -0.41      1.59 o 
   7   6   9        0.33       -0.17      1.45 o 
   0   0  10        0.33       -1.90      3.10 o 
   2   0  10        8.83       11.99      1.94 o 
   4   0  10       10.66       13.45      2.24 o 
   6   0  10       25.99       28.61      2.76 o 
   8   0  10        7.46        3.32      2.07 o 
  10   0  10       13.35       11.35      7.12 o 
   0   1  10        6.16        3.76      1.77 o 
   1   1  10        0.03        0.29      1.11 o 
   2   1  10        4.59        4.92      1.42 o 
   3   1  10        0.88        0.99      1.30 o 
   4   1  10        5.41        5.37      1.37 o 
   5   1  10        4.74        3.96      1.92 o 
   6   1  10        7.01        4.57      1.54 o 
   7   1  10        0.29        0.14      1.80 o 
   8   1  10        2.14        7.25      6.66 o 
   9   1  10        3.54        5.52      2.05 o 
  10   1  10        1.50        1.60      2.39 o 
  11   1  10        8.44        7.44      4.97 o 
   0   2  10       22.33       21.99      2.36 o 
   1   2  10        1.23        3.07      1.36 o 
   2   2  10        4.57        6.38      1.22 o 
   3   2  10       19.65       20.48      1.54 o 
   4   2  10        7.15        8.86      1.70 o 
   5   2  10       23.79       23.95      2.05 o 
   6   2  10        2.82        2.85      1.72 o 
   7   2  10        3.05        4.93      1.74 o 
   8   2  10        0.47        0.50      1.73 o 
   9   2  10        3.56        5.08      4.47 o 
  10   2  10        2.12        2.14      2.54 o 
   0   3  10       15.47       14.30      1.99 o 
   1   3  10        5.70        5.44      1.42 o 
   2   3  10       11.57       12.10      1.63 o 
   3   3  10        6.55        5.19      1.67 o 
   4   3  10       10.83        9.65      1.76 o 
   5   3  10        3.35        2.49      1.77 o 
   6   3  10        4.70        5.75      1.91 o 
   7   3  10        3.06        4.06      2.23 o 
   8   3  10        0.88        3.99      3.91 o 
   9   3  10        1.36       -0.24      2.81 o 
   0   4  10        4.79        5.51      3.20 o 
   1   4  10        6.79       10.76      3.12 o 
   2   4  10        3.20        2.65      1.85 o 
   3   4  10        6.53        9.02      5.29 o 
   4   4  10        1.91        2.32      2.44 o 
   5   4  10        2.83        0.39      3.06 o 
   6   4  10        2.50        0.08      2.83 o 
   7   4  10        0.14       -2.11      2.40 o 
   0   5  10        8.96        5.10      3.55 o 
   1   5  10       17.24       14.87      2.75 o 
   2   5  10        0.25        1.66      3.18 o 
   3   5  10        6.16        1.28      3.42 o 
   4   5  10        0.80       -0.08      3.32 o 
   2   0  11       21.05       26.46      3.25 o 
   4   0  11        1.48        4.43      3.20 o 
   6   0  11        2.09        3.25      2.61 o 
   1   1  11        4.29        3.88      1.81 o 
   2   1  11        5.00        8.18      1.84 o 
   3   1  11        0.22        1.90      1.57 o 
   4   1  11        0.58       -1.85      1.85 o 
   5   1  11        1.25       -0.62      2.04 o 
   1   2  11        4.31        6.24      2.54 o 
   2   2  11        0.05        1.41      2.09 o 
   3   2  11        1.65       -1.86      6.30 o 
   4   2  11        1.37       -1.64      2.41 o 
                                                 
